# Supplementary material for: Host migration and environmental temperature influence avian haemosporidians prevalence: a molecular survey in a Brazilian Atlantic rainforest
Source: PeerJ. 2021 Jun 22;9:e11555. doi: 10.7717/peerj.11555 (PMC8231341; doi:10.7717/peerj.11555)
Supplement: Supplemental Information 6 [file peerj-09-11555-s006.csv]

Species	Genus	Family	Order	Sex	Age	Brood_patch	Body_mass_g	Nest	Migration	Seasonality	Month	Year	Location	PCR_Fallon	PCR_Hellgren	Sequence_Id	Genus.1	Date	Total_precipitation	Average_monthly_temperatures
Elaenia_cristata	Elaenia	Tyrannidae	Passeriforme	Indeterminado	Adulto	0	18.2	Aberto	Sim	chuvosa	4	2013	CLBI_Parnamirim_RN	1	-	NA	NA	01/04/2013	175.6	27.766.667
Turdus_amaurochalinus	Turdus	Turdidae	Passeriforme	Indeterminado	Adulto	1	57.9	Aberto	Sim	chuvosa	4	2013	CLBI_Parnamirim_RN	0	NA	NA	NA	01/04/2013	175.6	27.766.667
Elaenia_chilensis	Elaenia	Tyrannidae	Passeriforme	Indeterminado	Adulto	0	15.5	Aberto	Sim	chuvosa	4	2013	CLBI_Parnamirim_RN	0	NA	NA	NA	01/04/2013	175.6	27.766.667
Vireo_olivaceus	Vireo	Vireonidae	Passeriforme	Indeterminado	Adulto	0	16.06	Aberto	Sim	chuvosa	4	2013	CLBI_Parnamirim_RN	0	NA	NA	NA	01/04/2013	175.6	27.766.667
Tachyphonus_rufus	Tachyphonus	Thraupidae	Passeriforme	Macho	Adulto	0	34.4	Aberto	Nao	chuvosa	4	2013	CLBI_Parnamirim_RN	0	NA	NA	NA	01/04/2013	175.6	27.766.667
Coereba_flaveola	Coereba	Thraupidae	Passeriforme	Indeterminado	Adulto	0	10.01	Fechado	Nao	chuvosa	4	2013	CLBI_Parnamirim_RN	0	NA	NA	NA	01/04/2013	175.6	27.766.667
Elaenia_chilensis	Elaenia	Tyrannidae	Passeriforme	Indeterminado	Adulto	0	15.5	Aberto	Sim	chuvosa	4	2013	CLBI_Parnamirim_RN	1	-	NA	NA	01/04/2013	175.6	27.766.667
Turdus_amaurochalinus	Turdus	Turdidae	Passeriforme	Indeterminado	Adulto	0	57.9	Aberto	Sim	chuvosa	4	2013	CLBI_Parnamirim_RN	1	+++	U12	Plasmodium	01/04/2013	175.6	27.766.667
Elaenia_chilensis	Elaenia	Tyrannidae	Passeriforme	Indeterminado	Adulto	0	15.5	Aberto	Sim	chuvosa	4	2013	CLBI_Parnamirim_RN	1	-	NA	NA	01/04/2013	175.6	27.766.667
Elaenia_chilensis	Elaenia	Tyrannidae	Passeriforme	Indeterminado	Adulto	0	15.5	Aberto	Sim	chuvosa	4	2013	CLBI_Parnamirim_RN	0	-	NA	NA	01/04/2013	175.6	27.766.667
Elaenia_chilensis	Elaenia	Tyrannidae	Passeriforme	Indeterminado	Adulto	0	15.5	Aberto	Sim	chuvosa	4	2013	CLBI_Parnamirim_RN	0	NA	NA	NA	01/04/2013	175.6	27.766.667
Elaenia_cristata	Elaenia	Tyrannidae	Passeriforme	Indeterminado	Adulto	0	18.2	Aberto	Sim	chuvosa	4	2013	CLBI_Parnamirim_RN	0	NA	NA	NA	01/04/2013	175.6	27.766.667
Elaenia_chilensis	Elaenia	Tyrannidae	Passeriforme	Indeterminado	Adulto	0	15.5	Aberto	Sim	chuvosa	4	2013	CLBI_Parnamirim_RN	0	NA	NA	NA	01/04/2013	175.6	27.766.667
Elaenia_chilensis	Elaenia	Tyrannidae	Passeriforme	Indeterminado	Adulto	0	15.5	Aberto	Sim	chuvosa	4	2013	CLBI_Parnamirim_RN	0	NA	NA	NA	01/04/2013	175.6	27.766.667
Turdus_amaurochalinus	Turdus	Turdidae	Passeriforme	Indeterminado	Adulto	0	57.9	Aberto	Sim	chuvosa	4	2013	CLBI_Parnamirim_RN	1	+++	NA	NA	01/04/2013	175.6	27.766.667
Turdus_amaurochalinus	Turdus	Turdidae	Passeriforme	Indeterminado	Jovem	0	57.9	Aberto	Sim	chuvosa	4	2013	CLBI_Parnamirim_RN	0	NA	NA	NA	01/04/2013	175.6	27.766.667
Vireo_olivaceus	Vireo	Vireonidae	Passeriforme	Indeterminado	Adulto	1	16.06	Aberto	Sim	chuvosa	4	2013	CLBI_Parnamirim_RN	0	NA	NA	NA	01/04/2013	175.6	27.766.667
Elaenia_chilensis	Elaenia	Tyrannidae	Passeriforme	Indeterminado	Jovem	0	15.5	Aberto	Sim	chuvosa	4	2013	CLBI_Parnamirim_RN	0	-	NA	NA	01/04/2013	175.6	27.766.667
Nystalus_maculatus	Nystalus	Bucconidae	Galbuliformes	Indeterminado	Adulto	0	42	Fechado	Nao	chuvosa	4	2013	CLBI_Parnamirim_RN	1	-	NA	NA	01/04/2013	175.6	27.766.667
Elaenia_cristata	Elaenia	Tyrannidae	Passeriforme	Indeterminado	Adulto	0	18.2	Aberto	Sim	chuvosa	4	2013	CLBI_Parnamirim_RN	0	NA	NA	NA	01/04/2013	175.6	27.766.667
Elaenia_chilensis	Elaenia	Tyrannidae	Passeriforme	Indeterminado	Jovem	0	15.5	Aberto	Sim	chuvosa	4	2013	CLBI_Parnamirim_RN	0	-	NA	NA	01/04/2013	175.6	27.766.667
Tangara_cayana	Tangara	Thraupidae	Passeriforme	Macho	Jovem	0	18	Aberto	Nao	chuvosa	4	2013	CLBI_Parnamirim_RN	1	-	NA	NA	01/04/2013	175.6	27.766.667
Elaenia_chilensis	Elaenia	Tyrannidae	Passeriforme	Indeterminado	Adulto	0	15.5	Aberto	Sim	chuvosa	4	2013	CLBI_Parnamirim_RN	0	NA	NA	NA	01/04/2013	175.6	27.766.667
Turdus_amaurochalinus	Turdus	Turdidae	Passeriforme	Indeterminado	Adulto	0	57.9	Aberto	Sim	chuvosa	4	2013	CLBI_Parnamirim_RN	0	NA	NA	NA	01/04/2013	175.6	27.766.667
Coereba_flaveola	Coereba	Thraupidae	Passeriforme	Indeterminado	Adulto	0	10.01	Fechado	Nao	chuvosa	4	2013	CLBI_Parnamirim_RN	0	-	NA	NA	01/04/2013	175.6	27.766.667
Turdus_amaurochalinus	Turdus	Turdidae	Passeriforme	Indeterminado	Adulto	0	57.9	Aberto	Sim	chuvosa	4	2013	CLBI_Parnamirim_RN	0	NA	NA	NA	01/04/2013	175.6	27.766.667
Elaenia_chilensis	Elaenia	Tyrannidae	Passeriforme	Indeterminado	Jovem	0	15.5	Aberto	Sim	chuvosa	4	2013	CLBI_Parnamirim_RN	1	-	NA	NA	01/04/2013	175.6	27.766.667
Turdus_amaurochalinus	Turdus	Turdidae	Passeriforme	Indeterminado	Adulto	0	57.9	Aberto	Sim	chuvosa	4	2013	CLBI_Parnamirim_RN	0	NA	NA	NA	01/04/2013	175.6	27.766.667
Tangara_cayana	Tangara	Thraupidae	Passeriforme	Macho	Jovem	0	18	Aberto	Nao	chuvosa	4	2013	CLBI_Parnamirim_RN	0	NA	NA	NA	01/04/2013	175.6	27.766.667
Polioptila_plumbea	Polioptila	Polioptilidae	Passeriforme	Indeterminado	Adulto	0	6	Aberto	Nao	chuvosa	4	2013	CLBI_Parnamirim_RN	0	NA	NA	NA	01/04/2013	175.6	27.766.667
Coereba_flaveola	Coereba	Thraupidae	Passeriforme	Indeterminado	Adulto	0	10.01	Fechado	Nao	chuvosa	4	2013	CLBI_Parnamirim_RN	0	NA	NA	NA	01/04/2013	175.6	27.766.667
Turdus_amaurochalinus	Turdus	Turdidae	Passeriforme	Indeterminado	Adulto	0	57.9	Aberto	Sim	chuvosa	4	2013	CLBI_Parnamirim_RN	0	NA	NA	NA	01/04/2013	175.6	27.766.667
Turdus_rufiventris	Turdus	Turdidae	Passeriforme	Indeterminado	Adulto	0	69.44	Aberto	Nao	chuvosa	4	2013	CLBI_Parnamirim_RN	1	+++	NA	NA	01/04/2013	175.6	27.766.667
Elaenia_chilensis	Elaenia	Tyrannidae	Passeriforme	Indeterminado	Adulto	0	15.5	Aberto	Sim	chuvosa	4	2013	CLBI_Parnamirim_RN	0	-	NA	NA	01/04/2013	175.6	27.766.667
Elaenia_chilensis	Elaenia	Tyrannidae	Passeriforme	Indeterminado	Adulto	0	15.5	Aberto	Sim	chuvosa	4	2013	CLBI_Parnamirim_RN	0	-	NA	NA	01/04/2013	175.6	27.766.667
Turdus_amaurochalinus	Turdus	Turdidae	Passeriforme	Indeterminado	Adulto	0	57.9	Aberto	Sim	chuvosa	4	2013	CLBI_Parnamirim_RN	1	+++	NA	NA	01/04/2013	175.6	27.766.667
Elaenia_chilensis	Elaenia	Tyrannidae	Passeriforme	Indeterminado	Adulto	0	15.5	Aberto	Sim	chuvosa	4	2013	CLBI_Parnamirim_RN	0	NA	NA	NA	01/04/2013	175.6	27.766.667
Elaenia_chilensis	Elaenia	Tyrannidae	Passeriforme	Indeterminado	Jovem	0	15.5	Aberto	Sim	chuvosa	4	2013	CLBI_Parnamirim_RN	0	NA	NA	NA	01/04/2013	175.6	27.766.667
Elaenia_chilensis	Elaenia	Tyrannidae	Passeriforme	Indeterminado	Adulto	0	15.5	Aberto	Sim	chuvosa	4	2013	CLBI_Parnamirim_RN	1	++	PADOM17	Plasmodium	01/04/2013	175.6	27.766.667
Elaenia_chilensis	Elaenia	Tyrannidae	Passeriforme	Indeterminado	Adulto	0	15.5	Aberto	Sim	chuvosa	4	2013	CLBI_Parnamirim_RN	0	NA	NA	NA	01/04/2013	175.6	27.766.667
Elaenia_chilensis	Elaenia	Tyrannidae	Passeriforme	Indeterminado	Adulto	0	15.5	Aberto	Sim	chuvosa	4	2013	CLBI_Parnamirim_RN	0	NA	NA	NA	01/04/2013	175.6	27.766.667
Tangara_cayana	Tangara	Thraupidae	Passeriforme	Macho	Adulto	0	18	Aberto	Nao	chuvosa	4	2013	CLBI_Parnamirim_RN	0	-	NA	NA	01/04/2013	175.6	27.766.667
Elaenia_chilensis	Elaenia	Tyrannidae	Passeriforme	Indeterminado	Adulto	0	15.5	Aberto	Sim	chuvosa	4	2013	CLBI_Parnamirim_RN	1	+++	NA	NA	01/04/2013	175.6	27.766.667
Elaenia_chilensis	Elaenia	Tyrannidae	Passeriforme	Indeterminado	Adulto	0	15.5	Aberto	Sim	chuvosa	4	2013	CLBI_Parnamirim_RN	0	NA	NA	NA	01/04/2013	175.6	27.766.667
Elaenia_chilensis	Elaenia	Tyrannidae	Passeriforme	Indeterminado	Adulto	0	15.5	Aberto	Sim	chuvosa	4	2013	CLBI_Parnamirim_RN	0	NA	NA	NA	01/04/2013	175.6	27.766.667
Elaenia_chilensis	Elaenia	Tyrannidae	Passeriforme	Indeterminado	Adulto	0	15.5	Aberto	Sim	chuvosa	4	2013	CLBI_Parnamirim_RN	0	NA	NA	NA	01/04/2013	175.6	27.766.667
Elaenia_chilensis	Elaenia	Tyrannidae	Passeriforme	Indeterminado	Adulto	2	15.5	Aberto	Sim	chuvosa	4	2013	CLBI_Parnamirim_RN	0	NA	NA	NA	01/04/2013	175.6	27.766.667
Elaenia_chilensis	Elaenia	Tyrannidae	Passeriforme	Indeterminado	Adulto	0	15.5	Aberto	Sim	chuvosa	4	2013	CLBI_Parnamirim_RN	1	+++	TURNUD02	Plasmodium	01/04/2013	175.6	27.766.667
Procacicus_solitarius	Procacicus	Icteridae	Passeriforme	Macho	Adulto	0	79.76	Fechado	Nao	chuvosa	4	2013	CLBI_Parnamirim_RN	0	NA	NA	NA	01/04/2013	175.6	27.766.667
Tangara_cayana	Tangara	Thraupidae	Passeriforme	Femea	Jovem	0	18	Aberto	Nao	chuvosa	4	2013	CLBI_Parnamirim_RN	0	NA	NA	NA	01/04/2013	175.6	27.766.667
Elaenia_chilensis	Elaenia	Tyrannidae	Passeriforme	Indeterminado	Jovem	0	15.5	Aberto	Sim	chuvosa	4	2013	CLBI_Parnamirim_RN	0	NA	NA	NA	01/04/2013	175.6	27.766.667
Elaenia_chilensis	Elaenia	Tyrannidae	Passeriforme	Indeterminado	Adulto	0	15.5	Aberto	Sim	chuvosa	4	2013	CLBI_Parnamirim_RN	0	NA	NA	NA	01/04/2013	175.6	27.766.667
Elaenia_chilensis	Elaenia	Tyrannidae	Passeriforme	Indeterminado	Jovem	0	15.5	Aberto	Sim	chuvosa	4	2013	CLBI_Parnamirim_RN	0	NA	NA	NA	01/04/2013	175.6	27.766.667
Turdus_amaurochalinus	Turdus	Turdidae	Passeriforme	Indeterminado	Jovem	0	57.9	Aberto	Sim	chuvosa	4	2013	CLBI_Parnamirim_RN	0	NA	NA	NA	01/04/2013	175.6	27.766.667
Turdus_amaurochalinus	Turdus	Turdidae	Passeriforme	Indeterminado	Adulto	0	57.9	Aberto	Sim	chuvosa	4	2013	CLBI_Parnamirim_RN	0	NA	NA	NA	01/04/2013	175.6	27.766.667
Turdus_amaurochalinus	Turdus	Turdidae	Passeriforme	Indeterminado	Adulto	0	57.9	Aberto	Sim	chuvosa	4	2013	CLBI_Parnamirim_RN	1	+++	TUAMA01	Plasmodium	01/04/2013	175.6	27.766.667
Turdus_flavipes	Turdus	Turdidae	Passeriforme	Femea	Adulto	0	65.14	Aberto	Sim	chuvosa	4	2013	CLBI_Parnamirim_RN	1	+++	PADOM09	Plasmodium	01/04/2013	175.6	27.766.667
Turdus_amaurochalinus	Turdus	Turdidae	Passeriforme	Indeterminado	Adulto	0	57.9	Aberto	Sim	chuvosa	4	2013	CLBI_Parnamirim_RN	1	+	NA	NA	01/04/2013	175.6	27.766.667
Taraba_major	Taraba	Thamnophilidae	Passeriforme	Macho	Adulto	0	59.2	Aberto	Nao	chuvosa	4	2013	CLBI_Parnamirim_RN	0	NA	NA	NA	01/04/2013	175.6	27.766.667
Elaenia_chilensis	Elaenia	Tyrannidae	Passeriforme	Indeterminado	Adulto	0	15.5	Aberto	Sim	chuvosa	4	2013	CLBI_Parnamirim_RN	0	NA	NA	NA	01/04/2013	175.6	27.766.667
Turdus_amaurochalinus	Turdus	Turdidae	Passeriforme	Indeterminado	Adulto	0	57.9	Aberto	Sim	chuvosa	4	2013	CLBI_Parnamirim_RN	0	NA	NA	NA	01/04/2013	175.6	27.766.667
Elaenia_chilensis	Elaenia	Tyrannidae	Passeriforme	Indeterminado	Adulto	0	15.5	Aberto	Sim	chuvosa	4	2013	CLBI_Parnamirim_RN	0	-	NA	NA	01/04/2013	175.6	27.766.667
Elaenia_chilensis	Elaenia	Tyrannidae	Passeriforme	Indeterminado	Adulto	0	15.5	Aberto	Sim	chuvosa	4	2013	CLBI_Parnamirim_RN	0	NA	NA	NA	01/04/2013	175.6	27.766.667
Pachyramphus_polychopterus	Pachyramphus	Tityridae	Passeriforme	Macho	Adulto	1	20.8	Fechado	Nao	chuvosa	4	2013	CLBI_Parnamirim_RN	1	+++	PAPOL03	Parahaemoproteus	01/04/2013	175.6	27.766.667
Elaenia_chilensis	Elaenia	Tyrannidae	Passeriforme	Indeterminado	Adulto	0	15.5	Aberto	Sim	chuvosa	4	2013	CLBI_Parnamirim_RN	0	NA	NA	NA	01/04/2013	175.6	27.766.667
Elaenia_chilensis	Elaenia	Tyrannidae	Passeriforme	Indeterminado	Adulto	0	15.5	Aberto	Sim	chuvosa	4	2013	CLBI_Parnamirim_RN	0	NA	NA	NA	01/04/2013	175.6	27.766.667
Elaenia_chilensis	Elaenia	Tyrannidae	Passeriforme	Indeterminado	Jovem	0	15.5	Aberto	Sim	chuvosa	4	2013	CLBI_Parnamirim_RN	1	-	NA	NA	01/04/2013	175.6	27.766.667
Elaenia_chilensis	Elaenia	Tyrannidae	Passeriforme	Indeterminado	Adulto	0	15.5	Aberto	Sim	chuvosa	4	2013	CLBI_Parnamirim_RN	1	+++	UN203	Parahaemoproteus	01/04/2013	175.6	27.766.667
Elaenia_chilensis	Elaenia	Tyrannidae	Passeriforme	Indeterminado	Adulto	0	15.5	Aberto	Sim	chuvosa	4	2013	CLBI_Parnamirim_RN	0	NA	NA	NA	01/04/2013	175.6	27.766.667
Elaenia_chilensis	Elaenia	Tyrannidae	Passeriforme	Indeterminado	Adulto	0	15.5	Aberto	Sim	chuvosa	4	2013	CLBI_Parnamirim_RN	0	NA	NA	NA	01/04/2013	175.6	27.766.667
Hylophilus_amaurocephalus	Hylophilus	Vireonidae	Passeriforme	Indeterminado	Adulto	0	11.59	Aberto	Nao	chuvosa	4	2013	CLBI_Parnamirim_RN	0	NA	NA	NA	01/04/2013	175.6	27.766.667
Elaenia_chilensis	Elaenia	Tyrannidae	Passeriforme	Indeterminado	Adulto	0	15.5	Aberto	Sim	chuvosa	4	2013	CLBI_Parnamirim_RN	0	NA	NA	NA	01/04/2013	175.6	27.766.667
Elaenia_chilensis	Elaenia	Tyrannidae	Passeriforme	Indeterminado	Adulto	0	15.5	Aberto	Sim	chuvosa	4	2013	CLBI_Parnamirim_RN	1	-	NA	NA	01/04/2013	175.6	27.766.667
Elaenia_chilensis	Elaenia	Tyrannidae	Passeriforme	Indeterminado	Adulto	0	15.5	Aberto	Sim	chuvosa	4	2013	CLBI_Parnamirim_RN	1	-	NA	NA	01/04/2013	175.6	27.766.667
Tachyphonus_rufus	Tachyphonus	Thraupidae	Passeriforme	Macho	Adulto	0	34.4	Aberto	Nao	chuvosa	4	2013	CLBI_Parnamirim_RN	0	NA	NA	NA	01/04/2013	175.6	27.766.667
Procacicus_solitarius	Procacicus	Icteridae	Passeriforme	Femea	Adulto	0	79.76	Fechado	Nao	chuvosa	4	2013	CLBI_Parnamirim_RN	0	NA	NA	NA	01/04/2013	175.6	27.766.667
Herpsilochmus_sellowi	Herpsilochmus	Thamnophilidae	Passeriforme	Femea	Adulto	2	7.5	Aberto	Nao	chuvosa	4	2013	CLBI_Parnamirim_RN	0	NA	NA	NA	01/04/2013	175.6	27.766.667
Elaenia_chilensis	Elaenia	Tyrannidae	Passeriforme	Indeterminado	Adulto	1	15.5	Aberto	Sim	chuvosa	4	2013	CLBI_Parnamirim_RN	0	NA	NA	NA	01/04/2013	175.6	27.766.667
Turdus_amaurochalinus	Turdus	Turdidae	Passeriforme	Indeterminado	Adulto	0	57.9	Aberto	Sim	chuvosa	4	2013	CLBI_Parnamirim_RN	0	NA	NA	NA	01/04/2013	175.6	27.766.667
Elaenia_chilensis	Elaenia	Tyrannidae	Passeriforme	Indeterminado	Jovem	0	15.5	Aberto	Sim	chuvosa	4	2013	CLBI_Parnamirim_RN	0	NA	NA	NA	01/04/2013	175.6	27.766.667
Elaenia_chilensis	Elaenia	Tyrannidae	Passeriforme	Indeterminado	Adulto	0	15.5	Aberto	Sim	chuvosa	4	2013	CLBI_Parnamirim_RN	1	-	NA	NA	01/04/2013	175.6	27.766.667
Elaenia_chilensis	Elaenia	Tyrannidae	Passeriforme	Indeterminado	Adulto	0	15.5	Aberto	Sim	chuvosa	4	2013	CLBI_Parnamirim_RN	0	NA	NA	NA	01/04/2013	175.6	27.766.667
Coccyzus_melacoryphus	Coccyzus	Cuculidae	Cuculiformes	Indeterminado	Adulto	0	49.71	Aberto	Sim	chuvosa	4	2013	CLBI_Parnamirim_RN	0	-	NA	NA	01/04/2013	175.6	27.766.667
Elaenia_chilensis	Elaenia	Tyrannidae	Passeriforme	Indeterminado	Adulto	0	15.5	Aberto	Sim	chuvosa	4	2013	CLBI_Parnamirim_RN	0	NA	NA	NA	01/04/2013	175.6	27.766.667
Elaenia_chilensis	Elaenia	Tyrannidae	Passeriforme	Indeterminado	Adulto	0	15.5	Aberto	Sim	chuvosa	4	2013	CLBI_Parnamirim_RN	1	+	NA	NA	01/04/2013	175.6	27.766.667
Elaenia_chilensis	Elaenia	Tyrannidae	Passeriforme	Indeterminado	Adulto	0	15.5	Aberto	Sim	chuvosa	4	2013	CLBI_Parnamirim_RN	0	NA	NA	NA	01/04/2013	175.6	27.766.667
Coereba_flaveola	Coereba	Thraupidae	Passeriforme	Indeterminado	Adulto	0	10.01	Fechado	Nao	chuvosa	4	2013	CLBI_Parnamirim_RN	0	NA	NA	NA	01/04/2013	175.6	27.766.667
Turdus_amaurochalinus	Turdus	Turdidae	Passeriforme	Indeterminado	Adulto	0	57.9	Aberto	Sim	chuvosa	4	2013	CLBI_Parnamirim_RN	0	NA	NA	NA	01/04/2013	175.6	27.766.667
Elaenia_chilensis	Elaenia	Tyrannidae	Passeriforme	Indeterminado	Adulto	0	15.5	Aberto	Sim	chuvosa	4	2013	CLBI_Parnamirim_RN	1	-	NA	NA	01/04/2013	175.6	27.766.667
Coereba_flaveola	Coereba	Thraupidae	Passeriforme	Indeterminado	Adulto	0	10.01	Fechado	Nao	chuvosa	4	2013	CLBI_Parnamirim_RN	0	NA	NA	NA	01/04/2013	175.6	27.766.667
Elaenia_chilensis	Elaenia	Tyrannidae	Passeriforme	Indeterminado	Adulto	0	15.5	Aberto	Sim	chuvosa	4	2013	CLBI_Parnamirim_RN	0	-	NA	NA	01/04/2013	175.6	27.766.667
Elaenia_chilensis	Elaenia	Tyrannidae	Passeriforme	Indeterminado	Adulto	0	15.5	Aberto	Sim	chuvosa	4	2013	CLBI_Parnamirim_RN	0	NA	NA	NA	01/04/2013	175.6	27.766.667
Elaenia_chilensis	Elaenia	Tyrannidae	Passeriforme	Indeterminado	Adulto	0	15.5	Aberto	Sim	chuvosa	4	2013	CLBI_Parnamirim_RN	0	NA	NA	NA	01/04/2013	175.6	27.766.667
Elaenia_chilensis	Elaenia	Tyrannidae	Passeriforme	Indeterminado	Jovem	0	15.5	Aberto	Sim	chuvosa	4	2013	CLBI_Parnamirim_RN	0	NA	NA	NA	01/04/2013	175.6	27.766.667
Coereba_flaveola	Coereba	Thraupidae	Passeriforme	Indeterminado	Adulto	0	10.01	Fechado	Nao	chuvosa	4	2013	CLBI_Parnamirim_RN	0	NA	NA	NA	01/04/2013	175.6	27.766.667
Elaenia_chilensis	Elaenia	Tyrannidae	Passeriforme	Indeterminado	Adulto	0	15.5	Aberto	Sim	chuvosa	4	2013	CLBI_Parnamirim_RN	0	-	NA	NA	01/04/2013	175.6	27.766.667
Dacnis_cayana	Dacnis	Thraupidae	Passeriforme	Macho	Adulto	0	13	Aberto	Nao	chuvosa	4	2013	CLBI_Parnamirim_RN	0	NA	NA	NA	01/04/2013	175.6	27.766.667
Vireo_olivaceus	Vireo	Vireonidae	Passeriforme	Indeterminado	Adulto	0	16.06	Aberto	Sim	chuvosa	4	2013	CLBI_Parnamirim_RN	1	-	NA	NA	01/04/2013	175.6	27.766.667
Elaenia_chilensis	Elaenia	Tyrannidae	Passeriforme	Indeterminado	Adulto	0	15.5	Aberto	Sim	chuvosa	4	2013	CLBI_Parnamirim_RN	0	-	NA	NA	01/04/2013	175.6	27.766.667
Coereba_flaveola	Coereba	Thraupidae	Passeriforme	Indeterminado	Adulto	0	10.01	Fechado	Nao	chuvosa	5	2013	CLBI_Parnamirim_RN	0	NA	NA	NA	01/05/2013	254.9	26.820.645
Elaenia_cristata	Elaenia	Tyrannidae	Passeriforme	Indeterminado	Adulto	0	18.2	Aberto	Sim	chuvosa	5	2013	CLBI_Parnamirim_RN	0	NA	NA	NA	01/05/2013	254.9	26.820.645
Elaenia_cristata	Elaenia	Tyrannidae	Passeriforme	Indeterminado	Adulto	2	18.2	Aberto	Sim	chuvosa	5	2013	CLBI_Parnamirim_RN	0	NA	NA	NA	01/05/2013	254.9	26.820.645
Hemitriccus_margaritaceiventer	Hemitriccus	Rhynchocyclidae	Passeriforme	Indeterminado	Adulto	0	8.4	Fechado	Nao	chuvosa	5	2013	CLBI_Parnamirim_RN	0	NA	NA	NA	01/05/2013	254.9	26.820.645
Elaenia_chilensis	Elaenia	Tyrannidae	Passeriforme	Indeterminado	Adulto	0	15.5	Aberto	Sim	chuvosa	5	2013	CLBI_Parnamirim_RN	0	NA	NA	NA	01/05/2013	254.9	26.820.645
Elaenia_chilensis	Elaenia	Tyrannidae	Passeriforme	Indeterminado	Adulto	0	15.5	Aberto	Sim	chuvosa	5	2013	CLBI_Parnamirim_RN	1	-	NA	NA	01/05/2013	254.9	26.820.645
Formicivora_grisea	Formicivora	Thamnophilidae	Passeriforme	Macho	Adulto	0	10.36	Aberto	Nao	chuvosa	5	2013	CLBI_Parnamirim_RN	1	-	NA	NA	01/05/2013	254.9	26.820.645
Turdus_amaurochalinus	Turdus	Turdidae	Passeriforme	Indeterminado	Adulto	0	57.9	Aberto	Sim	chuvosa	5	2013	CLBI_Parnamirim_RN	0	NA	NA	NA	01/05/2013	254.9	26.820.645
Elaenia_chilensis	Elaenia	Tyrannidae	Passeriforme	Indeterminado	Jovem	0	15.5	Aberto	Sim	chuvosa	5	2013	CLBI_Parnamirim_RN	0	NA	NA	NA	01/05/2013	254.9	26.820.645
Coereba_flaveola	Coereba	Thraupidae	Passeriforme	Indeterminado	Adulto	0	10.01	Fechado	Nao	chuvosa	5	2013	CLBI_Parnamirim_RN	0	NA	NA	NA	01/05/2013	254.9	26.820.645
Cyclarhis_gujanensis	Cyclarhis	Vireonidae	Passeriforme	Indeterminado	Adulto	0	28.8	Aberto	Nao	chuvosa	5	2013	CLBI_Parnamirim_RN	1	+++	UN203	Parahaemoproteus	01/05/2013	254.9	26.820.645
Elaenia_flavogaster	Elaenia	Tyrannidae	Passeriforme	Indeterminado	Adulto	0	24.8	Aberto	Nao	chuvosa	5	2013	CLBI_Parnamirim_RN	0	NA	NA	NA	01/05/2013	254.9	26.820.645
Elaenia_chilensis	Elaenia	Tyrannidae	Passeriforme	Indeterminado	Adulto	0	15.5	Aberto	Sim	chuvosa	5	2013	CLBI_Parnamirim_RN	1	-	NA	NA	01/05/2013	254.9	26.820.645
Elaenia_chilensis	Elaenia	Tyrannidae	Passeriforme	Indeterminado	Adulto	0	15.5	Aberto	Sim	chuvosa	5	2013	CLBI_Parnamirim_RN	0	NA	NA	NA	01/05/2013	254.9	26.820.645
Elaenia_chilensis	Elaenia	Tyrannidae	Passeriforme	Indeterminado	Adulto	0	15.5	Aberto	Sim	chuvosa	5	2013	CLBI_Parnamirim_RN	0	NA	NA	NA	01/05/2013	254.9	26.820.645
Herpsilochmus_pectoralis	Herpsilochmus	Thamnophilidae	Passeriforme	Femea	Adulto	0	10.86	Aberto	Nao	chuvosa	5	2013	CLBI_Parnamirim_RN	1	-	NA	NA	01/05/2013	254.9	26.820.645
Thamnophilus_doliatus	Thamnophilus	Thamnophilidae	Passeriforme	Macho	Adulto	0	27.03	Aberto	Nao	chuvosa	5	2013	CLBI_Parnamirim_RN	0	NA	NA	NA	01/05/2013	254.9	26.820.645
Tachyphonus_rufus	Tachyphonus	Thraupidae	Passeriforme	Femea	Adulto	2	34.4	Aberto	Nao	chuvosa	5	2013	CLBI_Parnamirim_RN	1	+++	NA	NA	01/05/2013	254.9	26.820.645
Turdus_leucomelas	Turdus	Turdidae	Passeriforme	Indeterminado	Adulto	0	69.1	Aberto	Nao	chuvosa	5	2013	CLBI_Parnamirim_RN	0	NA	NA	NA	01/05/2013	254.9	26.820.645
Coereba_flaveola	Coereba	Thraupidae	Passeriforme	Indeterminado	Adulto	0	10.01	Fechado	Nao	chuvosa	5	2013	CLBI_Parnamirim_RN	0	NA	NA	NA	01/05/2013	254.9	26.820.645
Elaenia_chilensis	Elaenia	Tyrannidae	Passeriforme	Indeterminado	Adulto	0	15.5	Aberto	Sim	chuvosa	5	2013	CLBI_Parnamirim_RN	0	NA	NA	NA	01/05/2013	254.9	26.820.645
Elaenia_chilensis	Elaenia	Tyrannidae	Passeriforme	Indeterminado	Adulto	0	15.5	Aberto	Sim	chuvosa	5	2013	CLBI_Parnamirim_RN	0	NA	NA	NA	01/05/2013	254.9	26.820.645
Columbina_passerina	Columbina	Columbidae	Columbiformes	Femea	Adulto	0	35.36	Aberto	Nao	chuvosa	5	2013	CLBI_Parnamirim_RN	1	+++	SocH3	Haemoproteus	01/05/2013	254.9	26.820.645
Hemitriccus_margaritaceiventer	Hemitriccus	Rhynchocyclidae	Passeriforme	Indeterminado	Adulto	0	8.4	Fechado	Nao	chuvosa	5	2013	CLBI_Parnamirim_RN	0	NA	NA	NA	01/05/2013	254.9	26.820.645
Cyclarhis_gujanensis	Cyclarhis	Vireonidae	Passeriforme	Indeterminado	Adulto	2	28.8	Aberto	Nao	chuvosa	5	2013	CLBI_Parnamirim_RN	1	+++	TARUF02	Parahaemoproteus	01/05/2013	254.9	26.820.645
Cyclarhis_gujanensis	Cyclarhis	Vireonidae	Passeriforme	Indeterminado	Adulto	2	28.8	Aberto	Nao	chuvosa	5	2013	CLBI_Parnamirim_RN	1	+++	UN203	Parahaemoproteus	01/05/2013	254.9	26.820.645
Elaenia_chilensis	Elaenia	Tyrannidae	Passeriforme	Indeterminado	Adulto	0	15.5	Aberto	Sim	chuvosa	5	2013	CLBI_Parnamirim_RN	0	NA	NA	NA	01/05/2013	254.9	26.820.645
Elaenia_chilensis	Elaenia	Tyrannidae	Passeriforme	Indeterminado	Adulto	0	15.5	Aberto	Sim	chuvosa	5	2013	CLBI_Parnamirim_RN	1	-	NA	NA	01/05/2013	254.9	26.820.645
Elaenia_chilensis	Elaenia	Tyrannidae	Passeriforme	Indeterminado	Adulto	0	15.5	Aberto	Sim	chuvosa	5	2013	CLBI_Parnamirim_RN	0	NA	NA	NA	01/05/2013	254.9	26.820.645
Elaenia_chilensis	Elaenia	Tyrannidae	Passeriforme	Indeterminado	Adulto	0	15.5	Aberto	Sim	chuvosa	5	2013	CLBI_Parnamirim_RN	0	NA	NA	NA	01/05/2013	254.9	26.820.645
Hydropsalis_torquata	Hydropsalis	Caprimulgidae	Caprimulgiformes	Femea	Adulto	0	58.5	Aberto	Nao	chuvosa	5	2013	CLBI_Parnamirim_RN	1	-	NA	NA	01/05/2013	254.9	26.820.645
Elaenia_chilensis	Elaenia	Tyrannidae	Passeriforme	Indeterminado	Adulto	0	15.5	Aberto	Sim	chuvosa	5	2013	CLBI_Parnamirim_RN	0	NA	NA	NA	01/05/2013	254.9	26.820.645
Hemitriccus_margaritaceiventer	Hemitriccus	Rhynchocyclidae	Passeriforme	Indeterminado	Adulto	0	8.4	Fechado	Nao	chuvosa	5	2013	CLBI_Parnamirim_RN	0	NA	NA	NA	01/05/2013	254.9	26.820.645
Elaenia_flavogaster	Elaenia	Tyrannidae	Passeriforme	Indeterminado	Adulto	0	24.8	Aberto	Nao	chuvosa	5	2013	CLBI_Parnamirim_RN	0	NA	NA	NA	01/05/2013	254.9	26.820.645
Tachyphonus_rufus	Tachyphonus	Thraupidae	Passeriforme	Macho	Adulto	0	34.4	Aberto	Nao	chuvosa	5	2013	CLBI_Parnamirim_RN	1	+++	TARUF02	Parahaemoproteus	01/05/2013	254.9	26.820.645
Coereba_flaveola	Coereba	Thraupidae	Passeriforme	Indeterminado	Adulto	0	10.01	Fechado	Nao	chuvosa	5	2013	CLBI_Parnamirim_RN	0	NA	NA	NA	01/05/2013	254.9	26.820.645
Turdus_amaurochalinus	Turdus	Turdidae	Passeriforme	Indeterminado	Adulto	0	57.9	Aberto	Sim	chuvosa	5	2013	CLBI_Parnamirim_RN	0	NA	NA	NA	01/05/2013	254.9	26.820.645
Coereba_flaveola	Coereba	Thraupidae	Passeriforme	Indeterminado	Adulto	0	10.01	Fechado	Nao	chuvosa	5	2013	CLBI_Parnamirim_RN	0	NA	NA	NA	01/05/2013	254.9	26.820.645
Elaenia_chilensis	Elaenia	Tyrannidae	Passeriforme	Indeterminado	Adulto	0	15.5	Aberto	Sim	chuvosa	5	2013	CLBI_Parnamirim_RN	0	NA	NA	NA	01/05/2013	254.9	26.820.645
Elaenia_flavogaster	Elaenia	Tyrannidae	Passeriforme	Indeterminado	Adulto	0	24.8	Aberto	Nao	chuvosa	5	2013	CLBI_Parnamirim_RN	0	NA	NA	NA	01/05/2013	254.9	26.820.645
Elaenia_cristata	Elaenia	Tyrannidae	Passeriforme	Indeterminado	Adulto	0	18.2	Aberto	Sim	chuvosa	5	2013	CLBI_Parnamirim_RN	0	NA	NA	NA	01/05/2013	254.9	26.820.645
Polioptila_plumbea	Polioptila	Polioptilidae	Passeriforme	Macho	Adulto	0	6	Aberto	Nao	chuvosa	5	2013	CLBI_Parnamirim_RN	0	NA	NA	NA	01/05/2013	254.9	26.820.645
Turdus_amaurochalinus	Turdus	Turdidae	Passeriforme	Indeterminado	Adulto	0	57.9	Aberto	Sim	chuvosa	5	2013	CLBI_Parnamirim_RN	0	NA	NA	NA	01/05/2013	254.9	26.820.645
Elaenia_cristata	Elaenia	Tyrannidae	Passeriforme	Indeterminado	Adulto	0	18.2	Aberto	Sim	chuvosa	5	2013	CLBI_Parnamirim_RN	0	NA	NA	NA	01/05/2013	254.9	26.820.645
Turdus_amaurochalinus	Turdus	Turdidae	Passeriforme	Indeterminado	Adulto	0	57.9	Aberto	Sim	chuvosa	5	2013	CLBI_Parnamirim_RN	0	NA	NA	NA	01/05/2013	254.9	26.820.645
Turdus_amaurochalinus	Turdus	Turdidae	Passeriforme	Indeterminado	Adulto	0	57.9	Aberto	Sim	chuvosa	5	2013	CLBI_Parnamirim_RN	1	-	NA	NA	01/05/2013	254.9	26.820.645
Tachyphonus_rufus	Tachyphonus	Thraupidae	Passeriforme	Macho	Adulto	0	34.4	Aberto	Nao	chuvosa	5	2013	CLBI_Parnamirim_RN	0	NA	NA	NA	01/05/2013	254.9	26.820.645
Turdus_amaurochalinus	Turdus	Turdidae	Passeriforme	Indeterminado	Adulto	0	57.9	Aberto	Sim	chuvosa	5	2013	CLBI_Parnamirim_RN	0	NA	NA	NA	01/05/2013	254.9	26.820.645
Sporophila_albogularis	Sporophila	Thraupidae	Passeriforme	Macho	Adulto	0	9.7	Aberto	Nao	chuvosa	5	2013	CLBI_Parnamirim_RN	0	NA	NA	NA	01/05/2013	254.9	26.820.645
Troglodytes_musculus	Troglodytes	Troglodytidae	Passeriforme	Indeterminado	Adulto	0	10.85	Fechado	Nao	chuvosa	5	2013	CLBI_Parnamirim_RN	0	NA	NA	NA	01/05/2013	254.9	26.820.645
Turdus_leucomelas	Turdus	Turdidae	Passeriforme	Indeterminado	Adulto	0	69.1	Aberto	Nao	chuvosa	5	2013	CLBI_Parnamirim_RN	0	NA	NA	NA	01/05/2013	254.9	26.820.645
Turdus_amaurochalinus	Turdus	Turdidae	Passeriforme	Indeterminado	Adulto	0	57.9	Aberto	Sim	chuvosa	5	2013	CLBI_Parnamirim_RN	1	-	NA	NA	01/05/2013	254.9	26.820.645
Elaenia_chilensis	Elaenia	Tyrannidae	Passeriforme	Indeterminado	Adulto	0	15.5	Aberto	Sim	chuvosa	5	2013	CLBI_Parnamirim_RN	0	NA	NA	NA	01/05/2013	254.9	26.820.645
Turdus_amaurochalinus	Turdus	Turdidae	Passeriforme	Indeterminado	Adulto	0	57.9	Aberto	Sim	chuvosa	5	2013	CLBI_Parnamirim_RN	0	NA	NA	NA	01/05/2013	254.9	26.820.645
Elaenia_cristata	Elaenia	Tyrannidae	Passeriforme	Indeterminado	Adulto	0	18.2	Aberto	Sim	chuvosa	5	2013	CLBI_Parnamirim_RN	0	NA	NA	NA	01/05/2013	254.9	26.820.645
Tachyphonus_rufus	Tachyphonus	Thraupidae	Passeriforme	Macho	Adulto	0	34.4	Aberto	Nao	chuvosa	5	2013	CLBI_Parnamirim_RN	1	+++	TARUF02	Parahaemoproteus	01/05/2013	254.9	26.820.645
Leptotila_verreauxi	Leptotila	Columbidae	Columbiformes	Indeterminado	Adulto	0	146.88	Aberto	Nao	chuvosa	5	2013	CLBI_Parnamirim_RN	0	NA	NA	NA	01/05/2013	254.9	26.820.645
Tachyphonus_rufus	Tachyphonus	Thraupidae	Passeriforme	Femea	Jovem	0	34.4	Aberto	Nao	chuvosa	5	2013	CLBI_Parnamirim_RN	0	NA	NA	NA	01/05/2013	254.9	26.820.645
Coereba_flaveola	Coereba	Thraupidae	Passeriforme	Indeterminado	Adulto	0	10.01	Fechado	Nao	chuvosa	5	2013	CLBI_Parnamirim_RN	1	-	NA	NA	01/05/2013	254.9	26.820.645
Coereba_flaveola	Coereba	Thraupidae	Passeriforme	Indeterminado	Adulto	0	10.01	Fechado	Nao	chuvosa	5	2013	CLBI_Parnamirim_RN	0	NA	NA	NA	01/05/2013	254.9	26.820.645
Coereba_flaveola	Coereba	Thraupidae	Passeriforme	Indeterminado	Adulto	0	10.01	Fechado	Nao	chuvosa	5	2013	CLBI_Parnamirim_RN	0	NA	NA	NA	01/05/2013	254.9	26.820.645
Elaenia_cristata	Elaenia	Tyrannidae	Passeriforme	Indeterminado	Adulto	1	18.2	Aberto	Sim	chuvosa	5	2013	CLBI_Parnamirim_RN	1	-	NA	NA	01/05/2013	254.9	26.820.645
Tachyphonus_rufus	Tachyphonus	Thraupidae	Passeriforme	Macho	Adulto	0	34.4	Aberto	Nao	chuvosa	5	2013	CLBI_Parnamirim_RN	1	+++	TARUF02	Parahaemoproteus	01/05/2013	254.9	26.820.645
Turdus_flavipes	Turdus	Turdidae	Passeriforme	Femea	Adulto	0	65.14	Aberto	Sim	chuvosa	5	2013	CLBI_Parnamirim_RN	1	+++	TARUF02	Parahaemoproteus	01/05/2013	254.9	26.820.645
Elaenia_chilensis	Elaenia	Tyrannidae	Passeriforme	Indeterminado	Adulto	0	15.5	Aberto	Sim	chuvosa	5	2013	CLBI_Parnamirim_RN	1	-	NA	NA	01/05/2013	254.9	26.820.645
Turdus_leucomelas	Turdus	Turdidae	Passeriforme	Macho	Adulto	0	69.1	Aberto	Nao	chuvosa	5	2013	CLBI_Parnamirim_RN	0	NA	NA	NA	01/05/2013	254.9	26.820.645
Turdus_amaurochalinus	Turdus	Turdidae	Passeriforme	Indeterminado	Adulto	0	57.9	Aberto	Sim	chuvosa	5	2013	CLBI_Parnamirim_RN	0	NA	NA	NA	01/05/2013	254.9	26.820.645
Elaenia_cristata	Elaenia	Tyrannidae	Passeriforme	Indeterminado	Adulto	0	18.2	Aberto	Sim	chuvosa	6	2013	CLBI_Parnamirim_RN	0	NA	NA	NA	01/06/2013	399.1	25.785.333
Hydropsalis_torquata	Hydropsalis	Caprimulgidae	Caprimulgiformes	Femea	Adulto	0	58.5	Aberto	Nao	chuvosa	6	2013	CLBI_Parnamirim_RN	0	NA	NA	NA	01/06/2013	399.1	25.785.333
Coereba_flaveola	Coereba	Thraupidae	Passeriforme	Indeterminado	Adulto	0	10.01	Fechado	Nao	chuvosa	6	2013	CLBI_Parnamirim_RN	0	NA	NA	NA	01/06/2013	399.1	25.785.333
Elaenia_chilensis	Elaenia	Tyrannidae	Passeriforme	Indeterminado	Adulto	0	15.5	Aberto	Sim	chuvosa	6	2013	CLBI_Parnamirim_RN	0	NA	NA	NA	01/06/2013	399.1	25.785.333
Tachyphonus_rufus	Tachyphonus	Thraupidae	Passeriforme	Femea	Adulto	1	34.4	Aberto	Nao	chuvosa	6	2013	CLBI_Parnamirim_RN	1	+++	TARUF02	Parahaemoproteus	01/06/2013	399.1	25.785.333
Elaenia_chilensis	Elaenia	Tyrannidae	Passeriforme	Indeterminado	Adulto	0	15.5	Aberto	Sim	chuvosa	6	2013	CLBI_Parnamirim_RN	0	NA	NA	NA	01/06/2013	399.1	25.785.333
Turdus_amaurochalinus	Turdus	Turdidae	Passeriforme	Indeterminado	Adulto	0	57.9	Aberto	Sim	chuvosa	6	2013	CLBI_Parnamirim_RN	0	NA	NA	NA	01/06/2013	399.1	25.785.333
Elaenia_chilensis	Elaenia	Tyrannidae	Passeriforme	Indeterminado	Adulto	0	15.5	Aberto	Sim	chuvosa	6	2013	CLBI_Parnamirim_RN	0	NA	NA	NA	01/06/2013	399.1	25.785.333
Elaenia_chilensis	Elaenia	Tyrannidae	Passeriforme	Indeterminado	Adulto	0	15.5	Aberto	Sim	chuvosa	6	2013	CLBI_Parnamirim_RN	0	NA	NA	NA	01/06/2013	399.1	25.785.333
Columbina_passerina	Columbina	Columbidae	Columbiformes	Indeterminado	Adulto	0	35.36	Aberto	Nao	chuvosa	6	2013	CLBI_Parnamirim_RN	1	++	SocH3	Haemoproteus	01/06/2013	399.1	25.785.333
Tachyphonus_rufus	Tachyphonus	Thraupidae	Passeriforme	Macho	Adulto	0	34.4	Aberto	Nao	chuvosa	6	2013	CLBI_Parnamirim_RN	1	+++	TARUF02	Parahaemoproteus	01/06/2013	399.1	25.785.333
Hemitriccus_margaritaceiventer	Hemitriccus	Rhynchocyclidae	Passeriforme	Indeterminado	Adulto	0	8.4	Fechado	Nao	chuvosa	6	2013	CLBI_Parnamirim_RN	0	NA	NA	NA	01/06/2013	399.1	25.785.333
Coereba_flaveola	Coereba	Thraupidae	Passeriforme	Indeterminado	Adulto	0	10.01	Fechado	Nao	chuvosa	6	2013	CLBI_Parnamirim_RN	1	-	NA	NA	01/06/2013	399.1	25.785.333
Coereba_flaveola	Coereba	Thraupidae	Passeriforme	Indeterminado	Adulto	1	10.01	Fechado	Nao	chuvosa	6	2013	CLBI_Parnamirim_RN	0	NA	NA	NA	01/06/2013	399.1	25.785.333
Elaenia_chilensis	Elaenia	Tyrannidae	Passeriforme	Indeterminado	Adulto	0	15.5	Aberto	Sim	chuvosa	6	2013	CLBI_Parnamirim_RN	0	NA	NA	NA	01/06/2013	399.1	25.785.333
Coereba_flaveola	Coereba	Thraupidae	Passeriforme	Indeterminado	Adulto	0	10.01	Fechado	Nao	chuvosa	6	2013	CLBI_Parnamirim_RN	0	NA	NA	NA	01/06/2013	399.1	25.785.333
Cantorchilus_longirostris	Cantorchilus	Troglodytidae	Passeriforme	Indeterminado	Adulto	0	21.3	Fechado	Nao	chuvosa	6	2013	CLBI_Parnamirim_RN	0	NA	NA	NA	01/06/2013	399.1	25.785.333
Hydropsalis_torquata	Hydropsalis	Caprimulgidae	Caprimulgiformes	Indeterminado	Adulto	0	58.5	Aberto	Nao	chuvosa	6	2013	CLBI_Parnamirim_RN	0	NA	NA	NA	01/06/2013	399.1	25.785.333
Tachyphonus_rufus	Tachyphonus	Thraupidae	Passeriforme	Indeterminado	Jovem	0	34.4	Aberto	Nao	chuvosa	6	2013	CLBI_Parnamirim_RN	1	+++	TARUF02	Parahaemoproteus	01/06/2013	399.1	25.785.333
Elaenia_chilensis	Elaenia	Tyrannidae	Passeriforme	Indeterminado	Adulto	0	15.5	Aberto	Sim	chuvosa	6	2013	CLBI_Parnamirim_RN	1	-	NA	NA	01/06/2013	399.1	25.785.333
Cnemotriccus_fuscatus	Cnemotriccus	Tyrannidae	Passeriforme	Indeterminado	Adulto	0	13.6	Aberto	Nao	chuvosa	6	2013	CLBI_Parnamirim_RN	1	-	NA	NA	01/06/2013	399.1	25.785.333
Turdus_amaurochalinus	Turdus	Turdidae	Passeriforme	Indeterminado	Adulto	0	57.9	Aberto	Sim	chuvosa	6	2013	CLBI_Parnamirim_RN	0	NA	NA	NA	01/06/2013	399.1	25.785.333
Turdus_leucomelas	Turdus	Turdidae	Passeriforme	Indeterminado	Adulto	0	69.1	Aberto	Nao	chuvosa	6	2013	CLBI_Parnamirim_RN	0	NA	NA	NA	01/06/2013	399.1	25.785.333
Elaenia_chilensis	Elaenia	Tyrannidae	Passeriforme	Indeterminado	Adulto	0	15.5	Aberto	Sim	chuvosa	6	2013	CLBI_Parnamirim_RN	0	NA	NA	NA	01/06/2013	399.1	25.785.333
Turdus_amaurochalinus	Turdus	Turdidae	Passeriforme	Indeterminado	Adulto	0	57.9	Aberto	Sim	chuvosa	6	2013	CLBI_Parnamirim_RN	1	+++	DENPET03	Plasmodium	01/06/2013	399.1	25.785.333
Tachyphonus_rufus	Tachyphonus	Thraupidae	Passeriforme	Macho	Adulto	0	34.4	Aberto	Nao	chuvosa	6	2013	CLBI_Parnamirim_RN	1	+++	TARUF02	Parahaemoproteus	01/06/2013	399.1	25.785.333
Coereba_flaveola	Coereba	Thraupidae	Passeriforme	Indeterminado	Adulto	0	10.01	Fechado	Nao	chuvosa	6	2013	CLBI_Parnamirim_RN	0	NA	NA	NA	01/06/2013	399.1	25.785.333
Cantorchilus_longirostris	Cantorchilus	Troglodytidae	Passeriforme	Indeterminado	Adulto	2	21.3	Fechado	Nao	chuvosa	6	2013	CLBI_Parnamirim_RN	0	NA	NA	NA	01/06/2013	399.1	25.785.333
Chiroxiphia_pareola	Chiroxiphia	Pipridae	Passeriforme	Indeterminado	Adulto	0	16.84	Aberto	Nao	chuvosa	6	2013	CLBI_Parnamirim_RN	0	NA	NA	NA	01/06/2013	399.1	25.785.333
Elaenia_chilensis	Elaenia	Tyrannidae	Passeriforme	Indeterminado	Adulto	0	15.5	Aberto	Sim	chuvosa	6	2013	CLBI_Parnamirim_RN	0	NA	NA	NA	01/06/2013	399.1	25.785.333
Elaenia_chilensis	Elaenia	Tyrannidae	Passeriforme	Indeterminado	Adulto	0	15.5	Aberto	Sim	chuvosa	6	2013	CLBI_Parnamirim_RN	0	NA	NA	NA	01/06/2013	399.1	25.785.333
Hylophilus_amaurocephalus	Hylophilus	Vireonidae	Passeriforme	Indeterminado	Adulto	0	11.59	Aberto	Nao	chuvosa	6	2013	CLBI_Parnamirim_RN	0	NA	NA	NA	01/06/2013	399.1	25.785.333
Turdus_flavipes	Turdus	Turdidae	Passeriforme	Femea	Adulto	0	65.14	Aberto	Sim	chuvosa	6	2013	CLBI_Parnamirim_RN	0	NA	NA	NA	01/06/2013	399.1	25.785.333
Piaya_cayana	Piaya	Cuculidae	Cuculiformes	Indeterminado	Adulto	0	101.98	Aberto	Nao	chuvosa	6	2013	CLBI_Parnamirim_RN	1	-	NA	NA	01/06/2013	399.1	25.785.333
Elaenia_chilensis	Elaenia	Tyrannidae	Passeriforme	Indeterminado	Adulto	0	15.5	Aberto	Sim	chuvosa	6	2013	CLBI_Parnamirim_RN	0	NA	NA	NA	01/06/2013	399.1	25.785.333
Elaenia_chilensis	Elaenia	Tyrannidae	Passeriforme	Indeterminado	Adulto	0	15.5	Aberto	Sim	chuvosa	6	2013	CLBI_Parnamirim_RN	0	NA	NA	NA	01/06/2013	399.1	25.785.333
Thamnophilus_doliatus	Thamnophilus	Thamnophilidae	Passeriforme	Macho	Adulto	0	27.03	Aberto	Nao	chuvosa	6	2013	CLBI_Parnamirim_RN	0	NA	NA	NA	01/06/2013	399.1	25.785.333
Tachyphonus_rufus	Tachyphonus	Thraupidae	Passeriforme	Femea	Adulto	1	34.4	Aberto	Nao	chuvosa	6	2013	CLBI_Parnamirim_RN	1	+++	NA	NA	01/06/2013	399.1	25.785.333
Tangara_cayana	Tangara	Thraupidae	Passeriforme	Macho	Adulto	0	18	Aberto	Nao	chuvosa	6	2013	CLBI_Parnamirim_RN	0	NA	NA	NA	01/06/2013	399.1	25.785.333
Cnemotriccus_fuscatus	Cnemotriccus	Tyrannidae	Passeriforme	Indeterminado	Adulto	0	13.6	Aberto	Nao	chuvosa	6	2013	CLBI_Parnamirim_RN	0	NA	NA	NA	01/06/2013	399.1	25.785.333
Elaenia_chilensis	Elaenia	Tyrannidae	Passeriforme	Indeterminado	Adulto	0	15.5	Aberto	Sim	chuvosa	6	2013	CLBI_Parnamirim_RN	1	-	NA	NA	01/06/2013	399.1	25.785.333
Coereba_flaveola	Coereba	Thraupidae	Passeriforme	Indeterminado	Adulto	1	10.01	Fechado	Nao	chuvosa	6	2013	CLBI_Parnamirim_RN	0	NA	NA	NA	01/06/2013	399.1	25.785.333
Coereba_flaveola	Coereba	Thraupidae	Passeriforme	Indeterminado	Adulto	0	10.01	Fechado	Nao	chuvosa	6	2013	CLBI_Parnamirim_RN	1	-	NA	NA	01/06/2013	399.1	25.785.333
Elaenia_cristata	Elaenia	Tyrannidae	Passeriforme	Indeterminado	Adulto	0	18.2	Aberto	Sim	chuvosa	6	2013	CLBI_Parnamirim_RN	0	NA	NA	NA	01/06/2013	399.1	25.785.333
Piaya_cayana	Piaya	Cuculidae	Cuculiformes	Indeterminado	Adulto	0	101.98	Aberto	Nao	chuvosa	6	2013	CLBI_Parnamirim_RN	0	NA	NA	NA	01/06/2013	399.1	25.785.333
Elaenia_chilensis	Elaenia	Tyrannidae	Passeriforme	Indeterminado	Adulto	0	15.5	Aberto	Sim	chuvosa	6	2013	CLBI_Parnamirim_RN	0	NA	NA	NA	01/06/2013	399.1	25.785.333
Turdus_amaurochalinus	Turdus	Turdidae	Passeriforme	Indeterminado	Adulto	0	57.9	Aberto	Sim	chuvosa	7	2013	CLBI_Parnamirim_RN	0	NA	NA	NA	01/07/2013	430.6	24.831.613
Turdus_amaurochalinus	Turdus	Turdidae	Passeriforme	Indeterminado	Adulto	0	57.9	Aberto	Sim	chuvosa	7	2013	CLBI_Parnamirim_RN	0	NA	NA	NA	01/07/2013	430.6	24.831.613
Turdus_amaurochalinus	Turdus	Turdidae	Passeriforme	Indeterminado	Adulto	0	57.9	Aberto	Sim	chuvosa	7	2013	CLBI_Parnamirim_RN	0	NA	NA	NA	01/07/2013	430.6	24.831.613
Turdus_amaurochalinus	Turdus	Turdidae	Passeriforme	Indeterminado	Adulto	0	57.9	Aberto	Sim	chuvosa	7	2013	CLBI_Parnamirim_RN	0	NA	NA	NA	01/07/2013	430.6	24.831.613
Formicivora_grisea	Formicivora	Thamnophilidae	Passeriforme	Femea	Adulto	0	10.36	Aberto	Nao	chuvosa	7	2013	CLBI_Parnamirim_RN	0	-	NA	NA	01/07/2013	430.6	24.831.613
Turdus_amaurochalinus	Turdus	Turdidae	Passeriforme	Indeterminado	Adulto	0	57.9	Aberto	Sim	chuvosa	7	2013	CLBI_Parnamirim_RN	0	NA	NA	NA	01/07/2013	430.6	24.831.613
Coereba_flaveola	Coereba	Thraupidae	Passeriforme	Indeterminado	Adulto	0	10.01	Fechado	Nao	chuvosa	7	2013	CLBI_Parnamirim_RN	0	NA	NA	NA	01/07/2013	430.6	24.831.613
Turdus_amaurochalinus	Turdus	Turdidae	Passeriforme	Indeterminado	Adulto	0	57.9	Aberto	Sim	chuvosa	7	2013	CLBI_Parnamirim_RN	1	-	NA	NA	01/07/2013	430.6	24.831.613
Turdus_leucomelas	Turdus	Turdidae	Passeriforme	Indeterminado	Adulto	0	69.1	Aberto	Nao	chuvosa	7	2013	CLBI_Parnamirim_RN	0	NA	NA	NA	01/07/2013	430.6	24.831.613
Coereba_flaveola	Coereba	Thraupidae	Passeriforme	Indeterminado	Adulto	0	10.01	Fechado	Nao	chuvosa	7	2013	CLBI_Parnamirim_RN	0	NA	NA	NA	01/07/2013	430.6	24.831.613
Coereba_flaveola	Coereba	Thraupidae	Passeriforme	Indeterminado	Adulto	0	10.01	Fechado	Nao	chuvosa	7	2013	CLBI_Parnamirim_RN	1	-	NA	NA	01/07/2013	430.6	24.831.613
Coereba_flaveola	Coereba	Thraupidae	Passeriforme	Indeterminado	Adulto	0	10.01	Fechado	Nao	chuvosa	7	2013	CLBI_Parnamirim_RN	0	NA	NA	NA	01/07/2013	430.6	24.831.613
Turdus_amaurochalinus	Turdus	Turdidae	Passeriforme	Indeterminado	Adulto	0	57.9	Aberto	Sim	chuvosa	7	2013	CLBI_Parnamirim_RN	0	NA	NA	NA	01/07/2013	430.6	24.831.613
Turdus_amaurochalinus	Turdus	Turdidae	Passeriforme	Indeterminado	Adulto	0	57.9	Aberto	Sim	chuvosa	7	2013	CLBI_Parnamirim_RN	0	NA	NA	NA	01/07/2013	430.6	24.831.613
Herpsilochmus_sellowi	Herpsilochmus	Thamnophilidae	Passeriforme	Macho	Adulto	1	7.5	Aberto	Nao	chuvosa	7	2013	CLBI_Parnamirim_RN	0	NA	NA	NA	01/07/2013	430.6	24.831.613
Coereba_flaveola	Coereba	Thraupidae	Passeriforme	Indeterminado	Adulto	0	10.01	Fechado	Nao	chuvosa	7	2013	CLBI_Parnamirim_RN	0	NA	NA	NA	01/07/2013	430.6	24.831.613
Turdus_leucomelas	Turdus	Turdidae	Passeriforme	Indeterminado	Adulto	0	69.1	Aberto	Nao	chuvosa	7	2013	CLBI_Parnamirim_RN	0	NA	NA	NA	01/07/2013	430.6	24.831.613
Tangara_cayana	Tangara	Thraupidae	Passeriforme	Macho	Jovem	0	18	Aberto	Nao	chuvosa	7	2013	CLBI_Parnamirim_RN	0	NA	NA	NA	01/07/2013	430.6	24.831.613
Turdus_amaurochalinus	Turdus	Turdidae	Passeriforme	Indeterminado	Adulto	0	57.9	Aberto	Sim	chuvosa	7	2013	CLBI_Parnamirim_RN	0	NA	NA	NA	01/07/2013	430.6	24.831.613
Coereba_flaveola	Coereba	Thraupidae	Passeriforme	Indeterminado	Adulto	0	10.01	Fechado	Nao	chuvosa	7	2013	CLBI_Parnamirim_RN	0	NA	NA	NA	01/07/2013	430.6	24.831.613
Tangara_cayana	Tangara	Thraupidae	Passeriforme	Macho	Jovem	0	18	Aberto	Nao	chuvosa	7	2013	CLBI_Parnamirim_RN	0	NA	NA	NA	01/07/2013	430.6	24.831.613
Turdus_leucomelas	Turdus	Turdidae	Passeriforme	Indeterminado	Adulto	0	69.1	Aberto	Nao	chuvosa	7	2013	CLBI_Parnamirim_RN	1	-	NA	NA	01/07/2013	430.6	24.831.613
Turdus_leucomelas	Turdus	Turdidae	Passeriforme	Indeterminado	Adulto	0	69.1	Aberto	Nao	chuvosa	7	2013	CLBI_Parnamirim_RN	0	NA	NA	NA	01/07/2013	430.6	24.831.613
Turdus_amaurochalinus	Turdus	Turdidae	Passeriforme	Indeterminado	Adulto	0	57.9	Aberto	Sim	chuvosa	7	2013	CLBI_Parnamirim_RN	0	NA	NA	NA	01/07/2013	430.6	24.831.613
Hemitriccus_margaritaceiventer	Hemitriccus	Rhynchocyclidae	Passeriforme	Indeterminado	Adulto	0	8.4	Fechado	Nao	chuvosa	7	2013	CLBI_Parnamirim_RN	1	-	NA	NA	01/07/2013	430.6	24.831.613
Turdus_flavipes	Turdus	Turdidae	Passeriforme	Macho	Adulto	0	65.14	Aberto	Sim	chuvosa	7	2013	CLBI_Parnamirim_RN	0	NA	NA	NA	01/07/2013	430.6	24.831.613
Coereba_flaveola	Coereba	Thraupidae	Passeriforme	Indeterminado	Adulto	1	10.01	Fechado	Nao	chuvosa	7	2013	CLBI_Parnamirim_RN	0	-	NA	NA	01/07/2013	430.6	24.831.613
Turdus_amaurochalinus	Turdus	Turdidae	Passeriforme	Indeterminado	Adulto	0	57.9	Aberto	Sim	chuvosa	7	2013	CLBI_Parnamirim_RN	0	NA	NA	NA	01/07/2013	430.6	24.831.613
Turdus_amaurochalinus	Turdus	Turdidae	Passeriforme	Indeterminado	Adulto	0	57.9	Aberto	Sim	chuvosa	7	2013	CLBI_Parnamirim_RN	0	-	NA	NA	01/07/2013	430.6	24.831.613
Coereba_flaveola	Coereba	Thraupidae	Passeriforme	Indeterminado	Adulto	0	10.01	Fechado	Nao	chuvosa	7	2013	CLBI_Parnamirim_RN	0	NA	NA	NA	01/07/2013	430.6	24.831.613
Coereba_flaveola	Coereba	Thraupidae	Passeriforme	Indeterminado	Adulto	0	10.01	Fechado	Nao	chuvosa	7	2013	CLBI_Parnamirim_RN	1	-	NA	NA	01/07/2013	430.6	24.831.613
Turdus_amaurochalinus	Turdus	Turdidae	Passeriforme	Indeterminado	Adulto	0	57.9	Aberto	Sim	chuvosa	7	2013	CLBI_Parnamirim_RN	0	NA	NA	NA	01/07/2013	430.6	24.831.613
Elaenia_chilensis	Elaenia	Tyrannidae	Passeriforme	Indeterminado	Adulto	0	15.5	Aberto	Sim	chuvosa	7	2013	CLBI_Parnamirim_RN	1	-	NA	NA	01/07/2013	430.6	24.831.613
Hemitriccus_margaritaceiventer	Hemitriccus	Rhynchocyclidae	Passeriforme	Indeterminado	Adulto	0	8.4	Fechado	Nao	chuvosa	7	2013	CLBI_Parnamirim_RN	0	NA	NA	NA	01/07/2013	430.6	24.831.613
Vireo_olivaceus	Vireo	Vireonidae	Passeriforme	Indeterminado	Adulto	0	16.06	Aberto	Sim	chuvosa	7	2013	CLBI_Parnamirim_RN	0	NA	NA	NA	01/07/2013	430.6	24.831.613
Elaenia_flavogaster	Elaenia	Tyrannidae	Passeriforme	Indeterminado	Jovem	0	24.8	Aberto	Nao	chuvosa	7	2013	CLBI_Parnamirim_RN	1	-	NA	NA	01/07/2013	430.6	24.831.613
Turdus_leucomelas	Turdus	Turdidae	Passeriforme	Indeterminado	Adulto	0	69.1	Aberto	Nao	chuvosa	7	2013	CLBI_Parnamirim_RN	0	NA	NA	NA	01/07/2013	430.6	24.831.613
Picumnus_fulvescens	Picumnus	Picidae	Piciformes	Femea	Adulto	0	11.32	Fechado	Nao	chuvosa	7	2013	CLBI_Parnamirim_RN	0	NA	NA	NA	01/07/2013	430.6	24.831.613
Turdus_amaurochalinus	Turdus	Turdidae	Passeriforme	Indeterminado	Adulto	0	57.9	Aberto	Sim	chuvosa	7	2013	CLBI_Parnamirim_RN	0	NA	NA	NA	01/07/2013	430.6	24.831.613
Turdus_amaurochalinus	Turdus	Turdidae	Passeriforme	Indeterminado	Adulto	0	57.9	Aberto	Sim	chuvosa	7	2013	CLBI_Parnamirim_RN	0	NA	NA	NA	01/07/2013	430.6	24.831.613
Turdus_leucomelas	Turdus	Turdidae	Passeriforme	Femea	Adulto	0	69.1	Aberto	Nao	chuvosa	7	2013	CLBI_Parnamirim_RN	0	-	NA	NA	01/07/2013	430.6	24.831.613
Coereba_flaveola	Coereba	Thraupidae	Passeriforme	Indeterminado	Adulto	0	10.01	Fechado	Nao	chuvosa	7	2013	CLBI_Parnamirim_RN	1	+++	DENPET03	Plasmodium	01/07/2013	430.6	24.831.613
Coereba_flaveola	Coereba	Thraupidae	Passeriforme	Indeterminado	Adulto	0	10.01	Fechado	Nao	chuvosa	7	2013	CLBI_Parnamirim_RN	0	NA	NA	NA	01/07/2013	430.6	24.831.613
Tangara_cayana	Tangara	Thraupidae	Passeriforme	Macho	Adulto	0	18	Aberto	Nao	chuvosa	7	2013	CLBI_Parnamirim_RN	0	NA	NA	NA	01/07/2013	430.6	24.831.613
Turdus_amaurochalinus	Turdus	Turdidae	Passeriforme	Indeterminado	Adulto	0	57.9	Aberto	Sim	chuvosa	7	2013	CLBI_Parnamirim_RN	0	NA	NA	NA	01/07/2013	430.6	24.831.613
Turdus_amaurochalinus	Turdus	Turdidae	Passeriforme	Indeterminado	Adulto	0	57.9	Aberto	Sim	chuvosa	7	2013	CLBI_Parnamirim_RN	0	NA	NA	NA	01/07/2013	430.6	24.831.613
Turdus_amaurochalinus	Turdus	Turdidae	Passeriforme	Indeterminado	Adulto	0	57.9	Aberto	Sim	chuvosa	7	2013	CLBI_Parnamirim_RN	0	NA	NA	NA	01/07/2013	430.6	24.831.613
Turdus_leucomelas	Turdus	Turdidae	Passeriforme	Indeterminado	Adulto	0	69.1	Aberto	Nao	chuvosa	7	2013	CLBI_Parnamirim_RN	0	NA	NA	NA	01/07/2013	430.6	24.831.613
Coereba_flaveola	Coereba	Thraupidae	Passeriforme	Indeterminado	Adulto	1	10.01	Fechado	Nao	chuvosa	7	2013	CLBI_Parnamirim_RN	0	NA	NA	NA	01/07/2013	430.6	24.831.613
Turdus_leucomelas	Turdus	Turdidae	Passeriforme	Femea	Adulto	0	69.1	Aberto	Nao	chuvosa	7	2013	CLBI_Parnamirim_RN	0	NA	NA	NA	01/07/2013	430.6	24.831.613
Turdus_amaurochalinus	Turdus	Turdidae	Passeriforme	Indeterminado	Adulto	0	57.9	Aberto	Sim	chuvosa	7	2013	CLBI_Parnamirim_RN	1	-	NA	NA	01/07/2013	430.6	24.831.613
Turdus_amaurochalinus	Turdus	Turdidae	Passeriforme	Indeterminado	Adulto	0	57.9	Aberto	Sim	chuvosa	7	2013	CLBI_Parnamirim_RN	1	-	NA	NA	01/07/2013	430.6	24.831.613
Turdus_flavipes	Turdus	Turdidae	Passeriforme	Macho	Adulto	0	65.14	Aberto	Sim	chuvosa	7	2013	CLBI_Parnamirim_RN	0	NA	NA	NA	01/07/2013	430.6	24.831.613
Coereba_flaveola	Coereba	Thraupidae	Passeriforme	Indeterminado	Adulto	0	10.01	Fechado	Nao	chuvosa	7	2013	CLBI_Parnamirim_RN	1	-	NA	NA	01/07/2013	430.6	24.831.613
Turdus_amaurochalinus	Turdus	Turdidae	Passeriforme	Indeterminado	Adulto	0	57.9	Aberto	Sim	chuvosa	7	2013	CLBI_Parnamirim_RN	0	NA	NA	NA	01/07/2013	430.6	24.831.613
Tangara_cayana	Tangara	Thraupidae	Passeriforme	Macho	Adulto	0	18	Aberto	Nao	chuvosa	7	2013	CLBI_Parnamirim_RN	0	NA	NA	NA	01/07/2013	430.6	24.831.613
Coereba_flaveola	Coereba	Thraupidae	Passeriforme	Indeterminado	Adulto	0	10.01	Fechado	Nao	chuvosa	7	2013	CLBI_Parnamirim_RN	0	NA	NA	NA	01/07/2013	430.6	24.831.613
Coereba_flaveola	Coereba	Thraupidae	Passeriforme	Indeterminado	Jovem	0	10.01	Fechado	Nao	chuvosa	7	2013	CLBI_Parnamirim_RN	0	NA	NA	NA	01/07/2013	430.6	24.831.613
Coereba_flaveola	Coereba	Thraupidae	Passeriforme	Indeterminado	Adulto	0	10.01	Fechado	Nao	chuvosa	7	2013	CLBI_Parnamirim_RN	0	NA	NA	NA	01/07/2013	430.6	24.831.613
Turdus_leucomelas	Turdus	Turdidae	Passeriforme	Indeterminado	Adulto	0	69.1	Aberto	Nao	chuvosa	7	2013	CLBI_Parnamirim_RN	0	NA	NA	NA	01/07/2013	430.6	24.831.613
Cyclarhis_gujanensis	Cyclarhis	Vireonidae	Passeriforme	Indeterminado	Adulto	2	28.8	Aberto	Nao	chuvosa	7	2013	CLBI_Parnamirim_RN	0	NA	NA	NA	01/07/2013	430.6	24.831.613
Turdus_amaurochalinus	Turdus	Turdidae	Passeriforme	Indeterminado	Adulto	0	57.9	Aberto	Sim	chuvosa	7	2013	CLBI_Parnamirim_RN	0	NA	NA	NA	01/07/2013	430.6	24.831.613
Tangara_cayana	Tangara	Thraupidae	Passeriforme	Macho	Adulto	0	18	Aberto	Nao	chuvosa	7	2013	CLBI_Parnamirim_RN	0	NA	NA	NA	01/07/2013	430.6	24.831.613
Tangara_cayana	Tangara	Thraupidae	Passeriforme	Macho	Jovem	0	18	Aberto	Nao	chuvosa	7	2013	CLBI_Parnamirim_RN	0	NA	NA	NA	01/07/2013	430.6	24.831.613
Turdus_leucomelas	Turdus	Turdidae	Passeriforme	Macho	Adulto	0	69.1	Aberto	Nao	chuvosa	7	2013	CLBI_Parnamirim_RN	0	NA	NA	NA	01/07/2013	430.6	24.831.613
Turdus_amaurochalinus	Turdus	Turdidae	Passeriforme	Indeterminado	Adulto	0	57.9	Aberto	Sim	chuvosa	7	2013	CLBI_Parnamirim_RN	0	NA	NA	NA	01/07/2013	430.6	24.831.613
Turdus_amaurochalinus	Turdus	Turdidae	Passeriforme	Indeterminado	Adulto	0	57.9	Aberto	Sim	chuvosa	7	2013	CLBI_Parnamirim_RN	0	NA	NA	NA	01/07/2013	430.6	24.831.613
Turdus_leucomelas	Turdus	Turdidae	Passeriforme	Indeterminado	Adulto	0	69.1	Aberto	Nao	chuvosa	7	2013	CLBI_Parnamirim_RN	0	NA	NA	NA	01/07/2013	430.6	24.831.613
Turdus_amaurochalinus	Turdus	Turdidae	Passeriforme	Indeterminado	Adulto	0	57.9	Aberto	Sim	chuvosa	7	2013	CLBI_Parnamirim_RN	0	NA	NA	NA	01/07/2013	430.6	24.831.613
Tangara_cayana	Tangara	Thraupidae	Passeriforme	Macho	Jovem	0	18	Aberto	Nao	chuvosa	7	2013	CLBI_Parnamirim_RN	1	-	NA	NA	01/07/2013	430.6	24.831.613
Turdus_leucomelas	Turdus	Turdidae	Passeriforme	Indeterminado	Adulto	0	69.1	Aberto	Nao	chuvosa	7	2013	CLBI_Parnamirim_RN	0	NA	NA	NA	01/07/2013	430.6	24.831.613
Turdus_leucomelas	Turdus	Turdidae	Passeriforme	Indeterminado	Adulto	0	69.1	Aberto	Nao	chuvosa	7	2013	CLBI_Parnamirim_RN	0	NA	NA	NA	01/07/2013	430.6	24.831.613
Turdus_amaurochalinus	Turdus	Turdidae	Passeriforme	Indeterminado	Adulto	0	57.9	Aberto	Sim	chuvosa	7	2013	CLBI_Parnamirim_RN	0	NA	NA	NA	01/07/2013	430.6	24.831.613
Turdus_amaurochalinus	Turdus	Turdidae	Passeriforme	Indeterminado	Adulto	0	57.9	Aberto	Sim	chuvosa	7	2013	CLBI_Parnamirim_RN	0	NA	NA	NA	01/07/2013	430.6	24.831.613
Nystalus_maculatus	Nystalus	Bucconidae	Galbuliformes	Indeterminado	Adulto	0	42	Fechado	Nao	chuvosa	7	2013	CLBI_Parnamirim_RN	0	NA	NA	NA	01/07/2013	430.6	24.831.613
Hemitriccus_margaritaceiventer	Hemitriccus	Rhynchocyclidae	Passeriforme	Indeterminado	Adulto	0	8.4	Fechado	Nao	chuvosa	7	2013	CLBI_Parnamirim_RN	0	NA	NA	NA	01/07/2013	430.6	24.831.613
Turdus_flavipes	Turdus	Turdidae	Passeriforme	Femea	Adulto	0	65.14	Aberto	Sim	chuvosa	7	2013	CLBI_Parnamirim_RN	0	NA	NA	NA	01/07/2013	430.6	24.831.613
Turdus_amaurochalinus	Turdus	Turdidae	Passeriforme	Indeterminado	Adulto	0	57.9	Aberto	Sim	chuvosa	7	2013	CLBI_Parnamirim_RN	0	NA	NA	NA	01/07/2013	430.6	24.831.613
Turdus_amaurochalinus	Turdus	Turdidae	Passeriforme	Indeterminado	Adulto	0	57.9	Aberto	Sim	chuvosa	7	2013	CLBI_Parnamirim_RN	0	NA	NA	NA	01/07/2013	430.6	24.831.613
Turdus_leucomelas	Turdus	Turdidae	Passeriforme	Indeterminado	Adulto	0	69.1	Aberto	Nao	chuvosa	7	2013	CLBI_Parnamirim_RN	1	-	NA	NA	01/07/2013	430.6	24.831.613
Elaenia_chilensis	Elaenia	Tyrannidae	Passeriforme	Indeterminado	Adulto	0	15.5	Aberto	Sim	chuvosa	7	2013	CLBI_Parnamirim_RN	0	NA	NA	NA	01/07/2013	430.6	24.831.613
Turdus_amaurochalinus	Turdus	Turdidae	Passeriforme	Indeterminado	Adulto	0	57.9	Aberto	Sim	chuvosa	7	2013	CLBI_Parnamirim_RN	0	NA	NA	NA	01/07/2013	430.6	24.831.613
Piaya_cayana	Piaya	Cuculidae	Cuculiformes	Indeterminado	Adulto	0	101.98	Aberto	Nao	chuvosa	7	2013	CLBI_Parnamirim_RN	1	++	CPCT57	Plasmodium	01/07/2013	430.6	24.831.613
Turdus_amaurochalinus	Turdus	Turdidae	Passeriforme	Indeterminado	Adulto	0	57.9	Aberto	Sim	chuvosa	7	2013	CLBI_Parnamirim_RN	0	NA	NA	NA	01/07/2013	430.6	24.831.613
Turdus_amaurochalinus	Turdus	Turdidae	Passeriforme	Indeterminado	Adulto	0	57.9	Aberto	Sim	chuvosa	7	2013	CLBI_Parnamirim_RN	0	NA	NA	NA	01/07/2013	430.6	24.831.613
Turdus_amaurochalinus	Turdus	Turdidae	Passeriforme	Indeterminado	Adulto	0	57.9	Aberto	Sim	chuvosa	7	2013	CLBI_Parnamirim_RN	0	NA	NA	NA	01/07/2013	430.6	24.831.613
Tachyphonus_rufus	Tachyphonus	Thraupidae	Passeriforme	Macho	Adulto	0	34.4	Aberto	Nao	chuvosa	7	2013	CLBI_Parnamirim_RN	0	NA	NA	NA	01/07/2013	430.6	24.831.613
Turdus_amaurochalinus	Turdus	Turdidae	Passeriforme	Indeterminado	Adulto	0	57.9	Aberto	Sim	chuvosa	7	2013	CLBI_Parnamirim_RN	0	NA	NA	NA	01/07/2013	430.6	24.831.613
Turdus_amaurochalinus	Turdus	Turdidae	Passeriforme	Indeterminado	Adulto	0	57.9	Aberto	Sim	chuvosa	7	2013	CLBI_Parnamirim_RN	0	NA	NA	NA	01/07/2013	430.6	24.831.613
Elaenia_cristata	Elaenia	Tyrannidae	Passeriforme	Indeterminado	Adulto	0	18.2	Aberto	Sim	chuvosa	7	2013	CLBI_Parnamirim_RN	0	NA	NA	NA	01/07/2013	430.6	24.831.613
Turdus_leucomelas	Turdus	Turdidae	Passeriforme	Indeterminado	Adulto	0	69.1	Aberto	Nao	chuvosa	7	2013	CLBI_Parnamirim_RN	0	NA	NA	NA	01/07/2013	430.6	24.831.613
Turdus_amaurochalinus	Turdus	Turdidae	Passeriforme	Indeterminado	Adulto	0	57.9	Aberto	Sim	chuvosa	7	2013	CLBI_Parnamirim_RN	0	NA	NA	NA	01/07/2013	430.6	24.831.613
Coereba_flaveola	Coereba	Thraupidae	Passeriforme	Indeterminado	Adulto	0	10.01	Fechado	Nao	chuvosa	7	2013	CLBI_Parnamirim_RN	0	NA	NA	NA	01/07/2013	430.6	24.831.613
Turdus_amaurochalinus	Turdus	Turdidae	Passeriforme	Indeterminado	Adulto	0	57.9	Aberto	Sim	chuvosa	7	2013	CLBI_Parnamirim_RN	0	-	NA	NA	01/07/2013	430.6	24.831.613
Turdus_leucomelas	Turdus	Turdidae	Passeriforme	Indeterminado	Adulto	0	69.1	Aberto	Nao	chuvosa	7	2013	CLBI_Parnamirim_RN	0	NA	NA	NA	01/07/2013	430.6	24.831.613
Turdus_leucomelas	Turdus	Turdidae	Passeriforme	Indeterminado	Adulto	0	69.1	Aberto	Nao	chuvosa	7	2013	CLBI_Parnamirim_RN	0	NA	NA	NA	01/07/2013	430.6	24.831.613
Elaenia_cristata	Elaenia	Tyrannidae	Passeriforme	Indeterminado	Adulto	1	18.2	Aberto	Sim	chuvosa	7	2013	CLBI_Parnamirim_RN	0	-	NA	NA	01/07/2013	430.6	24.831.613
Turdus_flavipes	Turdus	Turdidae	Passeriforme	Femea	Adulto	0	65.14	Aberto	Sim	chuvosa	7	2013	CLBI_Parnamirim_RN	0	NA	NA	NA	01/07/2013	430.6	24.831.613
Turdus_amaurochalinus	Turdus	Turdidae	Passeriforme	Indeterminado	Adulto	0	57.9	Aberto	Sim	chuvosa	7	2013	CLBI_Parnamirim_RN	0	NA	NA	NA	01/07/2013	430.6	24.831.613
Turdus_amaurochalinus	Turdus	Turdidae	Passeriforme	Indeterminado	Adulto	0	57.9	Aberto	Sim	chuvosa	7	2013	CLBI_Parnamirim_RN	0	NA	NA	NA	01/07/2013	430.6	24.831.613
Tachyphonus_rufus	Tachyphonus	Thraupidae	Passeriforme	Macho	Adulto	0	34.4	Aberto	Nao	chuvosa	7	2013	CLBI_Parnamirim_RN	1	++	TARUF02	Parahaemoproteus	01/07/2013	430.6	24.831.613
Turdus_amaurochalinus	Turdus	Turdidae	Passeriforme	Indeterminado	Adulto	0	57.9	Aberto	Sim	chuvosa	7	2013	CLBI_Parnamirim_RN	0	NA	NA	NA	01/07/2013	430.6	24.831.613
Elaenia_chilensis	Elaenia	Tyrannidae	Passeriforme	Indeterminado	Adulto	0	15.5	Aberto	Sim	chuvosa	7	2013	CLBI_Parnamirim_RN	1	++	NA	NA	01/07/2013	430.6	24.831.613
Neopelma_pallescens	Neopelma	Pipridae	Passeriforme	Indeterminado	Adulto	0	18.2	Aberto	Nao	chuvosa	7	2013	CLBI_Parnamirim_RN	0	NA	NA	NA	01/07/2013	430.6	24.831.613
Myiarchus_ferox	Myiarchus	Tyrannidae	Passeriforme	Indeterminado	Adulto	0	27.5	Aberto	Nao	chuvosa	8	2013	CLBI_Parnamirim_RN	0	NA	NA	NA	01/08/2013	242	25.189.032
Turdus_amaurochalinus	Turdus	Turdidae	Passeriforme	Indeterminado	Adulto	0	57.9	Aberto	Sim	chuvosa	8	2013	CLBI_Parnamirim_RN	0	NA	NA	NA	01/08/2013	242	25.189.032
Turdus_amaurochalinus	Turdus	Turdidae	Passeriforme	Indeterminado	Adulto	0	57.9	Aberto	Sim	chuvosa	8	2013	CLBI_Parnamirim_RN	0	NA	NA	NA	01/08/2013	242	25.189.032
Turdus_amaurochalinus	Turdus	Turdidae	Passeriforme	Indeterminado	Adulto	0	57.9	Aberto	Sim	chuvosa	8	2013	CLBI_Parnamirim_RN	1	-	NA	NA	01/08/2013	242	25.189.032
Turdus_amaurochalinus	Turdus	Turdidae	Passeriforme	Indeterminado	Adulto	0	57.9	Aberto	Sim	chuvosa	8	2013	CLBI_Parnamirim_RN	0	NA	NA	NA	01/08/2013	242	25.189.032
Cnemotriccus_fuscatus	Cnemotriccus	Tyrannidae	Passeriforme	Indeterminado	Adulto	0	13.6	Aberto	Nao	chuvosa	8	2013	CLBI_Parnamirim_RN	0	NA	NA	NA	01/08/2013	242	25.189.032
Dacnis_cayana	Dacnis	Thraupidae	Passeriforme	Femea	Adulto	0	13	Aberto	Nao	chuvosa	8	2013	CLBI_Parnamirim_RN	0	NA	NA	NA	01/08/2013	242	25.189.032
Turdus_leucomelas	Turdus	Turdidae	Passeriforme	Femea	Adulto	0	69.1	Aberto	Nao	chuvosa	8	2013	CLBI_Parnamirim_RN	0	NA	NA	NA	01/08/2013	242	25.189.032
Turdus_amaurochalinus	Turdus	Turdidae	Passeriforme	Indeterminado	Adulto	0	57.9	Aberto	Sim	chuvosa	8	2013	CLBI_Parnamirim_RN	0	NA	NA	NA	01/08/2013	242	25.189.032
Turdus_amaurochalinus	Turdus	Turdidae	Passeriforme	Indeterminado	Adulto	0	57.9	Aberto	Sim	chuvosa	8	2013	CLBI_Parnamirim_RN	0	NA	NA	NA	01/08/2013	242	25.189.032
Hydropsalis_torquata	Hydropsalis	Caprimulgidae	Caprimulgiformes	Femea	Adulto	0	58.5	Aberto	Nao	chuvosa	8	2013	CLBI_Parnamirim_RN	0	NA	NA	NA	01/08/2013	242	25.189.032
Elaenia_cristata	Elaenia	Tyrannidae	Passeriforme	Indeterminado	Adulto	0	18.2	Aberto	Sim	chuvosa	8	2013	CLBI_Parnamirim_RN	0	NA	NA	NA	01/08/2013	242	25.189.032
Turdus_leucomelas	Turdus	Turdidae	Passeriforme	Indeterminado	Jovem	0	69.1	Aberto	Nao	chuvosa	8	2013	CLBI_Parnamirim_RN	0	NA	NA	NA	01/08/2013	242	25.189.032
Tangara_cayana	Tangara	Thraupidae	Passeriforme	Macho	Jovem	0	18	Aberto	Nao	chuvosa	8	2013	CLBI_Parnamirim_RN	0	NA	NA	NA	01/08/2013	242	25.189.032
Elaenia_cristata	Elaenia	Tyrannidae	Passeriforme	Indeterminado	Adulto	0	18.2	Aberto	Sim	chuvosa	8	2013	CLBI_Parnamirim_RN	0	NA	NA	NA	01/08/2013	242	25.189.032
Schistochlamys_ruficapillus	Schistochlamys	Thraupidae	Passeriforme	Indeterminado	Adulto	0	31.2	Aberto	Sim	chuvosa	8	2013	CLBI_Parnamirim_RN	0	NA	NA	NA	01/08/2013	242	25.189.032
Tachyphonus_rufus	Tachyphonus	Thraupidae	Passeriforme	Femea	Adulto	0	34.4	Aberto	Nao	chuvosa	8	2013	CLBI_Parnamirim_RN	0	NA	NA	NA	01/08/2013	242	25.189.032
Picumnus_fulvescens	Picumnus	Picidae	Piciformes	Macho	Adulto	0	11.32	Fechado	Nao	chuvosa	8	2013	CLBI_Parnamirim_RN	0	NA	NA	NA	01/08/2013	242	25.189.032
Turdus_amaurochalinus	Turdus	Turdidae	Passeriforme	Indeterminado	Adulto	0	57.9	Aberto	Sim	chuvosa	8	2013	CLBI_Parnamirim_RN	0	-	NA	NA	01/08/2013	242	25.189.032
Schistochlamys_ruficapillus	Schistochlamys	Thraupidae	Passeriforme	Indeterminado	Adulto	0	31.2	Aberto	Sim	chuvosa	8	2013	CLBI_Parnamirim_RN	0	NA	NA	NA	01/08/2013	242	25.189.032
Turdus_amaurochalinus	Turdus	Turdidae	Passeriforme	Indeterminado	Adulto	0	57.9	Aberto	Sim	chuvosa	8	2013	CLBI_Parnamirim_RN	0	NA	NA	NA	01/08/2013	242	25.189.032
Turdus_amaurochalinus	Turdus	Turdidae	Passeriforme	Indeterminado	Adulto	0	57.9	Aberto	Sim	chuvosa	8	2013	CLBI_Parnamirim_RN	0	NA	NA	NA	01/08/2013	242	25.189.032
Turdus_amaurochalinus	Turdus	Turdidae	Passeriforme	Indeterminado	Adulto	0	57.9	Aberto	Sim	chuvosa	8	2013	CLBI_Parnamirim_RN	0	NA	NA	NA	01/08/2013	242	25.189.032
Turdus_amaurochalinus	Turdus	Turdidae	Passeriforme	Indeterminado	Adulto	0	57.9	Aberto	Sim	chuvosa	8	2013	CLBI_Parnamirim_RN	0	NA	NA	NA	01/08/2013	242	25.189.032
Myiarchus_ferox	Myiarchus	Tyrannidae	Passeriforme	Indeterminado	Adulto	0	27.5	Aberto	Nao	chuvosa	8	2013	CLBI_Parnamirim_RN	0	-	NA	NA	01/08/2013	242	25.189.032
Turdus_amaurochalinus	Turdus	Turdidae	Passeriforme	Indeterminado	Adulto	0	57.9	Aberto	Sim	chuvosa	8	2013	CLBI_Parnamirim_RN	0	NA	NA	NA	01/08/2013	242	25.189.032
Tachyphonus_rufus	Tachyphonus	Thraupidae	Passeriforme	Macho	Adulto	0	34.4	Aberto	Nao	chuvosa	8	2013	CLBI_Parnamirim_RN	1	+++	TARUF02	Parahaemoproteus	01/08/2013	242	25.189.032
Hydropsalis_torquata	Hydropsalis	Caprimulgidae	Caprimulgiformes	Femea	Adulto	0	58.5	Aberto	Nao	chuvosa	8	2013	CLBI_Parnamirim_RN	0	NA	NA	NA	01/08/2013	242	25.189.032
Tangara_cayana	Tangara	Thraupidae	Passeriforme	Femea	Adulto	0	18	Aberto	Nao	chuvosa	8	2013	CLBI_Parnamirim_RN	0	NA	NA	NA	01/08/2013	242	25.189.032
Turdus_amaurochalinus	Turdus	Turdidae	Passeriforme	Indeterminado	Adulto	0	57.9	Aberto	Sim	chuvosa	8	2013	CLBI_Parnamirim_RN	0	NA	NA	NA	01/08/2013	242	25.189.032
Elaenia_cristata	Elaenia	Tyrannidae	Passeriforme	Indeterminado	Adulto	0	18.2	Aberto	Sim	chuvosa	8	2013	CLBI_Parnamirim_RN	0	NA	NA	NA	01/08/2013	242	25.189.032
Turdus_amaurochalinus	Turdus	Turdidae	Passeriforme	Indeterminado	Adulto	0	57.9	Aberto	Sim	chuvosa	8	2013	CLBI_Parnamirim_RN	0	NA	NA	NA	01/08/2013	242	25.189.032
Turdus_amaurochalinus	Turdus	Turdidae	Passeriforme	Indeterminado	Adulto	0	57.9	Aberto	Sim	chuvosa	8	2013	CLBI_Parnamirim_RN	0	NA	NA	NA	01/08/2013	242	25.189.032
Turdus_amaurochalinus	Turdus	Turdidae	Passeriforme	Indeterminado	Adulto	0	57.9	Aberto	Sim	chuvosa	8	2013	CLBI_Parnamirim_RN	0	NA	NA	NA	01/08/2013	242	25.189.032
Hemitriccus_margaritaceiventer	Hemitriccus	Rhynchocyclidae	Passeriforme	Indeterminado	Adulto	0	8.4	Fechado	Nao	chuvosa	8	2013	CLBI_Parnamirim_RN	0	NA	NA	NA	01/08/2013	242	25.189.032
Turdus_amaurochalinus	Turdus	Turdidae	Passeriforme	Indeterminado	Adulto	0	57.9	Aberto	Sim	chuvosa	8	2013	CLBI_Parnamirim_RN	0	NA	NA	NA	01/08/2013	242	25.189.032
Cantorchilus_longirostris	Cantorchilus	Troglodytidae	Passeriforme	Indeterminado	Adulto	0	21.3	Fechado	Nao	chuvosa	8	2013	CLBI_Parnamirim_RN	0	NA	NA	NA	01/08/2013	242	25.189.032
Elaenia_cristata	Elaenia	Tyrannidae	Passeriforme	Indeterminado	Adulto	0	18.2	Aberto	Sim	chuvosa	8	2013	CLBI_Parnamirim_RN	0	-	NA	NA	01/08/2013	242	25.189.032
Turdus_amaurochalinus	Turdus	Turdidae	Passeriforme	Indeterminado	Adulto	0	57.9	Aberto	Sim	chuvosa	8	2013	CLBI_Parnamirim_RN	0	NA	NA	NA	01/08/2013	242	25.189.032
Cantorchilus_longirostris	Cantorchilus	Troglodytidae	Passeriforme	Indeterminado	Adulto	0	21.3	Fechado	Nao	chuvosa	8	2013	CLBI_Parnamirim_RN	0	NA	NA	NA	01/08/2013	242	25.189.032
Tangara_cayana	Tangara	Thraupidae	Passeriforme	Macho	Adulto	0	18	Aberto	Nao	chuvosa	8	2013	CLBI_Parnamirim_RN	0	NA	NA	NA	01/08/2013	242	25.189.032
Turdus_amaurochalinus	Turdus	Turdidae	Passeriforme	Indeterminado	Adulto	0	57.9	Aberto	Sim	chuvosa	8	2013	CLBI_Parnamirim_RN	1	-	NA	NA	01/08/2013	242	25.189.032
Turdus_amaurochalinus	Turdus	Turdidae	Passeriforme	Indeterminado	Adulto	0	57.9	Aberto	Sim	chuvosa	8	2013	CLBI_Parnamirim_RN	0	-	NA	NA	01/08/2013	242	25.189.032
Columbina_passerina	Columbina	Columbidae	Columbiformes	Macho	Adulto	0	35.36	Aberto	Nao	chuvosa	8	2013	CLBI_Parnamirim_RN	0	NA	NA	NA	01/08/2013	242	25.189.032
Turdus_amaurochalinus	Turdus	Turdidae	Passeriforme	Indeterminado	Adulto	0	57.9	Aberto	Sim	chuvosa	8	2013	CLBI_Parnamirim_RN	0	NA	NA	NA	01/08/2013	242	25.189.032
Turdus_amaurochalinus	Turdus	Turdidae	Passeriforme	Indeterminado	Adulto	0	57.9	Aberto	Sim	chuvosa	8	2013	CLBI_Parnamirim_RN	0	NA	NA	NA	01/08/2013	242	25.189.032
Turdus_amaurochalinus	Turdus	Turdidae	Passeriforme	Indeterminado	Adulto	0	57.9	Aberto	Sim	chuvosa	8	2013	CLBI_Parnamirim_RN	0	NA	NA	NA	01/08/2013	242	25.189.032
Coereba_flaveola	Coereba	Thraupidae	Passeriforme	Indeterminado	Adulto	0	10.01	Fechado	Nao	chuvosa	8	2013	CLBI_Parnamirim_RN	0	NA	NA	NA	01/08/2013	242	25.189.032
Cantorchilus_longirostris	Cantorchilus	Troglodytidae	Passeriforme	Indeterminado	Adulto	0	21.3	Fechado	Nao	chuvosa	8	2013	CLBI_Parnamirim_RN	1	+	CALON01	Plasmodium	01/08/2013	242	25.189.032
Turdus_amaurochalinus	Turdus	Turdidae	Passeriforme	Indeterminado	Adulto	0	57.9	Aberto	Sim	chuvosa	8	2013	CLBI_Parnamirim_RN	0	NA	NA	NA	01/08/2013	242	25.189.032
Tachyphonus_rufus	Tachyphonus	Thraupidae	Passeriforme	Femea	Adulto	0	34.4	Aberto	Nao	chuvosa	8	2013	CLBI_Parnamirim_RN	0	NA	NA	NA	01/08/2013	242	25.189.032
Turdus_amaurochalinus	Turdus	Turdidae	Passeriforme	Indeterminado	Adulto	1	57.9	Aberto	Sim	chuvosa	8	2013	CLBI_Parnamirim_RN	0	NA	NA	NA	01/08/2013	242	25.189.032
Hemitriccus_margaritaceiventer	Hemitriccus	Rhynchocyclidae	Passeriforme	Indeterminado	Adulto	0	8.4	Fechado	Nao	chuvosa	8	2013	CLBI_Parnamirim_RN	0	NA	NA	NA	01/08/2013	242	25.189.032
Turdus_amaurochalinus	Turdus	Turdidae	Passeriforme	Indeterminado	Adulto	0	57.9	Aberto	Sim	chuvosa	8	2013	CLBI_Parnamirim_RN	0	NA	NA	NA	01/08/2013	242	25.189.032
Turdus_amaurochalinus	Turdus	Turdidae	Passeriforme	Indeterminado	Adulto	0	57.9	Aberto	Sim	chuvosa	8	2013	CLBI_Parnamirim_RN	0	NA	NA	NA	01/08/2013	242	25.189.032
Herpsilochmus_sellowi	Herpsilochmus	Thamnophilidae	Passeriforme	Femea	Adulto	2	7.5	Aberto	Nao	chuvosa	8	2013	CLBI_Parnamirim_RN	1	-	NA	NA	01/08/2013	242	25.189.032
Turdus_amaurochalinus	Turdus	Turdidae	Passeriforme	Indeterminado	Adulto	0	57.9	Aberto	Sim	chuvosa	8	2013	CLBI_Parnamirim_RN	0	-	NA	NA	01/08/2013	242	25.189.032
Turdus_amaurochalinus	Turdus	Turdidae	Passeriforme	Indeterminado	Adulto	0	57.9	Aberto	Sim	chuvosa	8	2013	CLBI_Parnamirim_RN	1	-	NA	NA	01/08/2013	242	25.189.032
Turdus_amaurochalinus	Turdus	Turdidae	Passeriforme	Indeterminado	Adulto	0	57.9	Aberto	Sim	chuvosa	8	2013	CLBI_Parnamirim_RN	0	-	NA	NA	01/08/2013	242	25.189.032
Turdus_amaurochalinus	Turdus	Turdidae	Passeriforme	Indeterminado	Adulto	0	57.9	Aberto	Sim	chuvosa	8	2013	CLBI_Parnamirim_RN	1	-	NA	NA	01/08/2013	242	25.189.032
Coereba_flaveola	Coereba	Thraupidae	Passeriforme	Indeterminado	Adulto	0	10.01	Fechado	Nao	chuvosa	8	2013	CLBI_Parnamirim_RN	0	NA	NA	NA	01/08/2013	242	25.189.032
Herpsilochmus_pectoralis	Herpsilochmus	Thamnophilidae	Passeriforme	Macho	Adulto	0	10.86	Aberto	Nao	chuvosa	8	2013	CLBI_Parnamirim_RN	0	NA	NA	NA	01/08/2013	242	25.189.032
Tachyphonus_rufus	Tachyphonus	Thraupidae	Passeriforme	Femea	Adulto	0	34.4	Aberto	Nao	chuvosa	8	2013	CLBI_Parnamirim_RN	1	+++	TARUF02	Parahaemoproteus	01/08/2013	242	25.189.032
Elaenia_cristata	Elaenia	Tyrannidae	Passeriforme	Indeterminado	Adulto	0	18.2	Aberto	Sim	chuvosa	8	2013	CLBI_Parnamirim_RN	0	NA	NA	NA	01/08/2013	242	25.189.032
Turdus_amaurochalinus	Turdus	Turdidae	Passeriforme	Indeterminado	Adulto	0	57.9	Aberto	Sim	chuvosa	8	2013	CLBI_Parnamirim_RN	0	NA	NA	NA	01/08/2013	242	25.189.032
Elaenia_cristata	Elaenia	Tyrannidae	Passeriforme	Indeterminado	Adulto	0	18.2	Aberto	Sim	chuvosa	8	2013	CLBI_Parnamirim_RN	0	NA	NA	NA	01/08/2013	242	25.189.032
Columbina_picui	Columbina	Columbidae	Columbiformes	Macho	Adulto	0	47	Aberto	Sim	seca	9	2013	CLBI_Parnamirim_RN	0	NA	NA	NA	01/09/2013	200	25.702
Turdus_amaurochalinus	Turdus	Turdidae	Passeriforme	Indeterminado	Adulto	0	57.9	Aberto	Sim	seca	9	2013	CLBI_Parnamirim_RN	0	NA	NA	NA	01/09/2013	200	25.702
Turdus_amaurochalinus	Turdus	Turdidae	Passeriforme	Indeterminado	Adulto	0	57.9	Aberto	Sim	seca	9	2013	CLBI_Parnamirim_RN	0	NA	NA	NA	01/09/2013	200	25.702
Turdus_leucomelas	Turdus	Turdidae	Passeriforme	Macho	Adulto	0	69.1	Aberto	Nao	seca	9	2013	CLBI_Parnamirim_RN	1	-	NA	NA	01/09/2013	200	25.702
Elaenia_cristata	Elaenia	Tyrannidae	Passeriforme	Indeterminado	Adulto	0	18.2	Aberto	Sim	seca	9	2013	CLBI_Parnamirim_RN	0	NA	NA	NA	01/09/2013	200	25.702
Elaenia_cristata	Elaenia	Tyrannidae	Passeriforme	Indeterminado	Adulto	0	18.2	Aberto	Sim	seca	9	2013	CLBI_Parnamirim_RN	0	NA	NA	NA	01/09/2013	200	25.702
Columbina_passerina	Columbina	Columbidae	Columbiformes	Indeterminado	Adulto	0	35.36	Aberto	Nao	seca	9	2013	CLBI_Parnamirim_RN	1	+	SocH4	Haemoproteus	01/09/2013	200	25.702
Coereba_flaveola	Coereba	Thraupidae	Passeriforme	Indeterminado	Adulto	0	10.01	Fechado	Nao	seca	9	2013	CLBI_Parnamirim_RN	0	NA	NA	NA	01/09/2013	200	25.702
Turdus_amaurochalinus	Turdus	Turdidae	Passeriforme	Indeterminado	Adulto	0	57.9	Aberto	Sim	seca	9	2013	CLBI_Parnamirim_RN	0	NA	NA	NA	01/09/2013	200	25.702
Turdus_leucomelas	Turdus	Turdidae	Passeriforme	Indeterminado	Adulto	0	69.1	Aberto	Nao	seca	9	2013	CLBI_Parnamirim_RN	1	-	NA	NA	01/09/2013	200	25.702
Turdus_amaurochalinus	Turdus	Turdidae	Passeriforme	Indeterminado	Adulto	0	57.9	Aberto	Sim	seca	9	2013	CLBI_Parnamirim_RN	0	NA	NA	NA	01/09/2013	200	25.702
Turdus_amaurochalinus	Turdus	Turdidae	Passeriforme	Indeterminado	Adulto	0	57.9	Aberto	Sim	seca	9	2013	CLBI_Parnamirim_RN	0	NA	NA	NA	01/09/2013	200	25.702
Turdus_amaurochalinus	Turdus	Turdidae	Passeriforme	Indeterminado	Adulto	0	57.9	Aberto	Sim	seca	9	2013	CLBI_Parnamirim_RN	0	NA	NA	NA	01/09/2013	200	25.702
Tangara_cayana	Tangara	Thraupidae	Passeriforme	Macho	Adulto	0	18	Aberto	Nao	seca	9	2013	CLBI_Parnamirim_RN	0	NA	NA	NA	01/09/2013	200	25.702
Turdus_amaurochalinus	Turdus	Turdidae	Passeriforme	Indeterminado	Adulto	0	57.9	Aberto	Sim	seca	9	2013	CLBI_Parnamirim_RN	0	NA	NA	NA	01/09/2013	200	25.702
Galbula_ruficauda	Galbula	Galbulidae	Galbuliformes	Macho	Adulto	0	26.5	Fechado	Nao	seca	9	2013	CLBI_Parnamirim_RN	0	NA	NA	NA	01/09/2013	200	25.702
Turdus_amaurochalinus	Turdus	Turdidae	Passeriforme	Indeterminado	Adulto	0	57.9	Aberto	Sim	seca	9	2013	CLBI_Parnamirim_RN	0	NA	NA	NA	01/09/2013	200	25.702
Turdus_leucomelas	Turdus	Turdidae	Passeriforme	Macho	Adulto	0	69.1	Aberto	Nao	seca	9	2013	CLBI_Parnamirim_RN	0	NA	NA	NA	01/09/2013	200	25.702
Tachyphonus_rufus	Tachyphonus	Thraupidae	Passeriforme	Femea	Adulto	0	34.4	Aberto	Nao	seca	9	2013	CLBI_Parnamirim_RN	0	-	NA	NA	01/09/2013	200	25.702
Turdus_amaurochalinus	Turdus	Turdidae	Passeriforme	Indeterminado	Adulto	0	57.9	Aberto	Sim	seca	9	2013	CLBI_Parnamirim_RN	0	NA	NA	NA	01/09/2013	200	25.702
Hydropsalis_torquata	Hydropsalis	Caprimulgidae	Caprimulgiformes	Macho	Adulto	0	58.5	Aberto	Nao	seca	9	2013	CLBI_Parnamirim_RN	0	NA	NA	NA	01/09/2013	200	25.702
Turdus_amaurochalinus	Turdus	Turdidae	Passeriforme	Indeterminado	Adulto	0	57.9	Aberto	Sim	seca	9	2013	CLBI_Parnamirim_RN	0	NA	NA	NA	01/09/2013	200	25.702
Hydropsalis_torquata	Hydropsalis	Caprimulgidae	Caprimulgiformes	Indeterminado	Adulto	0	58.5	Aberto	Nao	seca	9	2013	CLBI_Parnamirim_RN	0	NA	NA	NA	01/09/2013	200	25.702
Tachyphonus_rufus	Tachyphonus	Thraupidae	Passeriforme	Macho	Adulto	0	34.4	Aberto	Nao	seca	9	2013	CLBI_Parnamirim_RN	0	NA	NA	NA	01/09/2013	200	25.702
Turdus_amaurochalinus	Turdus	Turdidae	Passeriforme	Indeterminado	Adulto	0	57.9	Aberto	Sim	seca	9	2013	CLBI_Parnamirim_RN	0	-	NA	NA	01/09/2013	200	25.702
Tangara_cayana	Tangara	Thraupidae	Passeriforme	Macho	Adulto	0	18	Aberto	Nao	seca	9	2013	CLBI_Parnamirim_RN	0	NA	NA	NA	01/09/2013	200	25.702
Elaenia_chilensis	Elaenia	Tyrannidae	Passeriforme	Indeterminado	Adulto	0	15.5	Aberto	Sim	seca	9	2013	CLBI_Parnamirim_RN	0	NA	NA	NA	01/09/2013	200	25.702
Turdus_amaurochalinus	Turdus	Turdidae	Passeriforme	Indeterminado	Adulto	0	57.9	Aberto	Sim	seca	9	2013	CLBI_Parnamirim_RN	0	NA	NA	NA	01/09/2013	200	25.702
Turdus_amaurochalinus	Turdus	Turdidae	Passeriforme	Indeterminado	Adulto	0	57.9	Aberto	Sim	seca	9	2013	CLBI_Parnamirim_RN	0	NA	NA	NA	01/09/2013	200	25.702
Turdus_amaurochalinus	Turdus	Turdidae	Passeriforme	Indeterminado	Adulto	0	57.9	Aberto	Sim	seca	9	2013	CLBI_Parnamirim_RN	0	NA	NA	NA	01/09/2013	200	25.702
Thamnophilus_doliatus	Thamnophilus	Thamnophilidae	Passeriforme	Macho	Adulto	0	27.03	Aberto	Nao	seca	9	2013	CLBI_Parnamirim_RN	0	NA	NA	NA	01/09/2013	200	25.702
Tangara_sayaca	Tangara	Thraupidae	Passeriforme	Indeterminado	Adulto	0	32.49	Aberto	Sim	seca	9	2013	CLBI_Parnamirim_RN	0	NA	NA	NA	01/09/2013	200	25.702
Turdus_amaurochalinus	Turdus	Turdidae	Passeriforme	Indeterminado	Adulto	0	57.9	Aberto	Sim	seca	9	2013	CLBI_Parnamirim_RN	0	NA	NA	NA	01/09/2013	200	25.702
Trogon_curucui	Trogon	Trogonidae	Trogoniformes	Macho	Adulto	0	54	Fechado	Nao	seca	9	2013	CLBI_Parnamirim_RN	0	NA	NA	NA	01/09/2013	200	25.702
Turdus_amaurochalinus	Turdus	Turdidae	Passeriforme	Indeterminado	Adulto	0	57.9	Aberto	Sim	seca	9	2013	CLBI_Parnamirim_RN	0	-	NA	NA	01/09/2013	200	25.702
Tachyphonus_rufus	Tachyphonus	Thraupidae	Passeriforme	Macho	Adulto	0	34.4	Aberto	Nao	seca	9	2013	CLBI_Parnamirim_RN	1	+++	TARUF02	Parahaemoproteus	01/09/2013	200	25.702
Tachyphonus_rufus	Tachyphonus	Thraupidae	Passeriforme	Macho	Adulto	0	34.4	Aberto	Nao	seca	9	2013	CLBI_Parnamirim_RN	0	NA	NA	NA	01/09/2013	200	25.702
Turdus_amaurochalinus	Turdus	Turdidae	Passeriforme	Indeterminado	Adulto	0	57.9	Aberto	Sim	seca	9	2013	CLBI_Parnamirim_RN	0	NA	NA	NA	01/09/2013	200	25.702
Elaenia_cristata	Elaenia	Tyrannidae	Passeriforme	Indeterminado	Adulto	0	18.2	Aberto	Sim	seca	9	2013	CLBI_Parnamirim_RN	0	NA	NA	NA	01/09/2013	200	25.702
Tachyphonus_rufus	Tachyphonus	Thraupidae	Passeriforme	Macho	Adulto	0	34.4	Aberto	Nao	seca	9	2013	CLBI_Parnamirim_RN	1	+	TARUF02	Parahaemoproteus	01/09/2013	200	25.702
Turdus_amaurochalinus	Turdus	Turdidae	Passeriforme	Indeterminado	Adulto	0	57.9	Aberto	Sim	seca	9	2013	CLBI_Parnamirim_RN	0	NA	NA	NA	01/09/2013	200	25.702
Elaenia_cristata	Elaenia	Tyrannidae	Passeriforme	Indeterminado	Adulto	0	18.2	Aberto	Sim	seca	9	2013	CLBI_Parnamirim_RN	0	NA	NA	NA	01/09/2013	200	25.702
Myiothlypis_flaveola	Myiothlypis	Parulidae	Passeriforme	Indeterminado	Adulto	0	13.19	Fechado	Nao	seca	9	2013	CLBI_Parnamirim_RN	0	NA	NA	NA	01/09/2013	200	25.702
Coereba_flaveola	Coereba	Thraupidae	Passeriforme	Indeterminado	Adulto	0	10.01	Fechado	Nao	seca	9	2013	CLBI_Parnamirim_RN	0	NA	NA	NA	01/09/2013	200	25.702
Turdus_amaurochalinus	Turdus	Turdidae	Passeriforme	Indeterminado	Adulto	0	57.9	Aberto	Sim	seca	9	2013	CLBI_Parnamirim_RN	0	NA	NA	NA	01/09/2013	200	25.702
Tachyphonus_rufus	Tachyphonus	Thraupidae	Passeriforme	Macho	Adulto	0	34.4	Aberto	Nao	seca	9	2013	CLBI_Parnamirim_RN	0	NA	NA	NA	01/09/2013	200	25.702
Tangara_sayaca	Tangara	Thraupidae	Passeriforme	Indeterminado	Adulto	0	32.49	Aberto	Sim	seca	9	2013	CLBI_Parnamirim_RN	0	NA	NA	NA	01/09/2013	200	25.702
Columbina_passerina	Columbina	Columbidae	Columbiformes	Femea	Adulto	0	35.36	Aberto	Nao	seca	9	2013	CLBI_Parnamirim_RN	0	NA	NA	NA	01/09/2013	200	25.702
Tangara_sayaca	Tangara	Thraupidae	Passeriforme	Indeterminado	Adulto	0	32.49	Aberto	Sim	seca	9	2013	CLBI_Parnamirim_RN	0	NA	NA	NA	01/09/2013	200	25.702
Dacnis_cayana	Dacnis	Thraupidae	Passeriforme	Femea	Adulto	0	13	Aberto	Nao	seca	9	2013	CLBI_Parnamirim_RN	0	NA	NA	NA	01/09/2013	200	25.702
Tachyphonus_rufus	Tachyphonus	Thraupidae	Passeriforme	Macho	Adulto	0	34.4	Aberto	Nao	seca	9	2013	CLBI_Parnamirim_RN	1	+++	TARUF02	Parahaemoproteus	01/09/2013	200	25.702
Tachyphonus_rufus	Tachyphonus	Thraupidae	Passeriforme	Femea	Adulto	0	34.4	Aberto	Nao	seca	9	2013	CLBI_Parnamirim_RN	1	+++	NA	NA	01/09/2013	200	25.702
Elaenia_chilensis	Elaenia	Tyrannidae	Passeriforme	Indeterminado	Adulto	0	15.5	Aberto	Sim	seca	9	2013	CLBI_Parnamirim_RN	0	NA	NA	NA	01/09/2013	200	25.702
Turdus_amaurochalinus	Turdus	Turdidae	Passeriforme	Indeterminado	Adulto	0	57.9	Aberto	Sim	seca	9	2013	CLBI_Parnamirim_RN	0	NA	NA	NA	01/09/2013	200	25.702
Elaenia_cristata	Elaenia	Tyrannidae	Passeriforme	Indeterminado	Adulto	0	18.2	Aberto	Sim	seca	9	2013	CLBI_Parnamirim_RN	0	-	NA	NA	01/09/2013	200	25.702
Tachyphonus_rufus	Tachyphonus	Thraupidae	Passeriforme	Femea	Adulto	0	34.4	Aberto	Nao	seca	9	2013	CLBI_Parnamirim_RN	1	+++	TARUF02	Parahaemoproteus	01/09/2013	200	25.702
Coereba_flaveola	Coereba	Thraupidae	Passeriforme	Indeterminado	Jovem	0	10.01	Fechado	Nao	seca	9	2013	CLBI_Parnamirim_RN	0	NA	NA	NA	01/09/2013	200	25.702
Turdus_leucomelas	Turdus	Turdidae	Passeriforme	Indeterminado	Adulto	0	69.1	Aberto	Nao	seca	9	2013	CLBI_Parnamirim_RN	1	-	NA	NA	01/09/2013	200	25.702
Hemitriccus_margaritaceiventer	Hemitriccus	Rhynchocyclidae	Passeriforme	Indeterminado	Adulto	0	8.4	Fechado	Nao	seca	9	2013	CLBI_Parnamirim_RN	0	NA	NA	NA	01/09/2013	200	25.702
Turdus_amaurochalinus	Turdus	Turdidae	Passeriforme	Indeterminado	Adulto	0	57.9	Aberto	Sim	seca	9	2013	CLBI_Parnamirim_RN	0	NA	NA	NA	01/09/2013	200	25.702
Tachyphonus_rufus	Tachyphonus	Thraupidae	Passeriforme	Femea	Adulto	0	34.4	Aberto	Nao	seca	10	2013	CLBI_Parnamirim_RN	1	++	TARUF02	Parahaemoproteus	01/10/2013	11.1	2.671.871
Pachyramphus_polychopterus	Pachyramphus	Tityridae	Passeriforme	Femea	Adulto	0	20.8	Fechado	Nao	seca	10	2013	CLBI_Parnamirim_RN	0	NA	NA	NA	01/10/2013	11.1	2.671.871
Turdus_leucomelas	Turdus	Turdidae	Passeriforme	Indeterminado	Adulto	0	69.1	Aberto	Nao	seca	10	2013	CLBI_Parnamirim_RN	0	NA	NA	NA	01/10/2013	11.1	2.671.871
Turdus_amaurochalinus	Turdus	Turdidae	Passeriforme	Indeterminado	Adulto	0	57.9	Aberto	Sim	seca	10	2013	CLBI_Parnamirim_RN	0	NA	NA	NA	01/10/2013	11.1	2.671.871
Trogon_curucui	Trogon	Trogonidae	Trogoniformes	Macho	Adulto	0	54	Fechado	Nao	seca	10	2013	CLBI_Parnamirim_RN	0	NA	NA	NA	01/10/2013	11.1	2.671.871
Tachyphonus_rufus	Tachyphonus	Thraupidae	Passeriforme	Macho	Adulto	0	34.4	Aberto	Nao	seca	10	2013	CLBI_Parnamirim_RN	1	+++	BAFLA04	Plasmodium	01/10/2013	11.1	2.671.871
Tangara_cayana	Tangara	Thraupidae	Passeriforme	Femea	Adulto	0	18	Aberto	Nao	seca	10	2013	CLBI_Parnamirim_RN	0	NA	NA	NA	01/10/2013	11.1	2.671.871
Neopelma_pallescens	Neopelma	Pipridae	Passeriforme	Indeterminado	Adulto	0	18.2	Aberto	Nao	seca	10	2013	CLBI_Parnamirim_RN	0	NA	NA	NA	01/10/2013	11.1	2.671.871
Turdus_amaurochalinus	Turdus	Turdidae	Passeriforme	Indeterminado	Adulto	0	57.9	Aberto	Sim	seca	10	2013	CLBI_Parnamirim_RN	0	NA	NA	NA	01/10/2013	11.1	2.671.871
Elaenia_cristata	Elaenia	Tyrannidae	Passeriforme	Indeterminado	Adulto	0	18.2	Aberto	Sim	seca	10	2013	CLBI_Parnamirim_RN	1	-	NA	NA	01/10/2013	11.1	2.671.871
Tachyphonus_rufus	Tachyphonus	Thraupidae	Passeriforme	Indeterminado	Jovem	0	34.4	Aberto	Nao	seca	10	2013	CLBI_Parnamirim_RN	1	++	TARUF02	Parahaemoproteus	01/10/2013	11.1	2.671.871
Trogon_curucui	Trogon	Trogonidae	Trogoniformes	Macho	Adulto	0	54	Fechado	Nao	seca	10	2013	CLBI_Parnamirim_RN	0	NA	NA	NA	01/10/2013	11.1	2.671.871
Elaenia_flavogaster	Elaenia	Tyrannidae	Passeriforme	Indeterminado	Adulto	0	24.8	Aberto	Nao	seca	10	2013	CLBI_Parnamirim_RN	1	-	NA	NA	01/10/2013	11.1	2.671.871
Turdus_amaurochalinus	Turdus	Turdidae	Passeriforme	Indeterminado	Adulto	0	57.9	Aberto	Sim	seca	10	2013	CLBI_Parnamirim_RN	1	-	NA	NA	01/10/2013	11.1	2.671.871
Elaenia_spectabilis	Elaenia	Tyrannidae	Passeriforme	Indeterminado	Adulto	0	27.3	Aberto	Sim	seca	10	2013	CLBI_Parnamirim_RN	0	NA	NA	NA	01/10/2013	11.1	2.671.871
Turdus_leucomelas	Turdus	Turdidae	Passeriforme	Indeterminado	Adulto	0	69.1	Aberto	Nao	seca	10	2013	CLBI_Parnamirim_RN	0	NA	NA	NA	01/10/2013	11.1	2.671.871
Turdus_leucomelas	Turdus	Turdidae	Passeriforme	Indeterminado	Adulto	0	69.1	Aberto	Nao	seca	10	2013	CLBI_Parnamirim_RN	0	NA	NA	NA	01/10/2013	11.1	2.671.871
Elaenia_cristata	Elaenia	Tyrannidae	Passeriforme	Indeterminado	Adulto	0	18.2	Aberto	Sim	seca	10	2013	CLBI_Parnamirim_RN	0	NA	NA	NA	01/10/2013	11.1	2.671.871
Elaenia_cristata	Elaenia	Tyrannidae	Passeriforme	Indeterminado	Adulto	0	18.2	Aberto	Sim	seca	10	2013	CLBI_Parnamirim_RN	0	NA	NA	NA	01/10/2013	11.1	2.671.871
Turdus_amaurochalinus	Turdus	Turdidae	Passeriforme	Indeterminado	Adulto	0	57.9	Aberto	Sim	seca	10	2013	CLBI_Parnamirim_RN	0	NA	NA	NA	01/10/2013	11.1	2.671.871
Columbina_passerina	Columbina	Columbidae	Columbiformes	Indeterminado	Adulto	0	35.36	Aberto	Nao	seca	10	2013	CLBI_Parnamirim_RN	1	-	NA	NA	01/10/2013	11.1	2.671.871
Neopelma_pallescens	Neopelma	Pipridae	Passeriforme	Indeterminado	Adulto	0	18.2	Aberto	Nao	seca	10	2013	CLBI_Parnamirim_RN	0	NA	NA	NA	01/10/2013	11.1	2.671.871
Columbina_passerina	Columbina	Columbidae	Columbiformes	Femea	Adulto	0	35.36	Aberto	Nao	seca	10	2013	CLBI_Parnamirim_RN	1	+	NA	NA	01/10/2013	11.1	2.671.871
Turdus_amaurochalinus	Turdus	Turdidae	Passeriforme	Indeterminado	Adulto	0	57.9	Aberto	Sim	seca	10	2013	CLBI_Parnamirim_RN	0	NA	NA	NA	01/10/2013	11.1	2.671.871
Cnemotriccus_fuscatus	Cnemotriccus	Tyrannidae	Passeriforme	Indeterminado	Adulto	0	13.6	Aberto	Nao	seca	10	2013	CLBI_Parnamirim_RN	0	NA	NA	NA	01/10/2013	11.1	2.671.871
Thamnophilus_doliatus	Thamnophilus	Thamnophilidae	Passeriforme	Macho	Adulto	0	27.03	Aberto	Nao	seca	10	2013	CLBI_Parnamirim_RN	0	NA	NA	NA	01/10/2013	11.1	2.671.871
Hylophilus_amaurocephalus	Hylophilus	Vireonidae	Passeriforme	Indeterminado	Adulto	0	11.59	Aberto	Nao	seca	10	2013	CLBI_Parnamirim_RN	1	-	NA	NA	01/10/2013	11.1	2.671.871
Myiarchus_tyrannulus	Myiarchus	Tyrannidae	Passeriforme	Indeterminado	Adulto	0	35.45	Aberto	Sim	seca	10	2013	CLBI_Parnamirim_RN	1	++	ELALB01	Parahaemoproteus	01/10/2013	11.1	2.671.871
Thamnophilus_doliatus	Thamnophilus	Thamnophilidae	Passeriforme	Femea	Adulto	1	27.03	Aberto	Nao	seca	10	2013	CLBI_Parnamirim_RN	0	NA	NA	NA	01/10/2013	11.1	2.671.871
Coereba_flaveola	Coereba	Thraupidae	Passeriforme	Indeterminado	Adulto	0	10.01	Fechado	Nao	seca	10	2013	CLBI_Parnamirim_RN	1	+++	DENPET03	Plasmodium	01/10/2013	11.1	2.671.871
Nystalus_maculatus	Nystalus	Bucconidae	Galbuliformes	Indeterminado	Adulto	0	42	Fechado	Nao	seca	10	2013	CLBI_Parnamirim_RN	1	+++	NYMAC01	Parahaemoproteus	01/10/2013	11.1	2.671.871
Tangara_cayana	Tangara	Thraupidae	Passeriforme	Macho	Adulto	0	18	Aberto	Nao	seca	10	2013	CLBI_Parnamirim_RN	0	NA	NA	NA	01/10/2013	11.1	2.671.871
Tangara_cayana	Tangara	Thraupidae	Passeriforme	Macho	Jovem	0	18	Aberto	Nao	seca	10	2013	CLBI_Parnamirim_RN	0	-	NA	NA	01/10/2013	11.1	2.671.871
Dacnis_cayana	Dacnis	Thraupidae	Passeriforme	Femea	Adulto	0	13	Aberto	Nao	seca	10	2013	CLBI_Parnamirim_RN	0	NA	NA	NA	01/10/2013	11.1	2.671.871
Neopelma_pallescens	Neopelma	Pipridae	Passeriforme	Indeterminado	Adulto	0	18.2	Aberto	Nao	seca	10	2013	CLBI_Parnamirim_RN	0	NA	NA	NA	01/10/2013	11.1	2.671.871
Trogon_curucui	Trogon	Trogonidae	Trogoniformes	Macho	Adulto	0	54	Fechado	Nao	seca	10	2013	CLBI_Parnamirim_RN	0	NA	NA	NA	01/10/2013	11.1	2.671.871
Hylophilus_amaurocephalus	Hylophilus	Vireonidae	Passeriforme	Indeterminado	Adulto	0	11.59	Aberto	Nao	seca	10	2013	CLBI_Parnamirim_RN	0	NA	NA	NA	01/10/2013	11.1	2.671.871
Tachyphonus_rufus	Tachyphonus	Thraupidae	Passeriforme	Femea	Adulto	0	34.4	Aberto	Nao	seca	10	2013	CLBI_Parnamirim_RN	0	NA	NA	NA	01/10/2013	11.1	2.671.871
Tachyphonus_rufus	Tachyphonus	Thraupidae	Passeriforme	Femea	Adulto	0	34.4	Aberto	Nao	seca	10	2013	CLBI_Parnamirim_RN	0	NA	NA	NA	01/10/2013	11.1	2.671.871
Hemitriccus_margaritaceiventer	Hemitriccus	Rhynchocyclidae	Passeriforme	Indeterminado	Adulto	0	8.4	Fechado	Nao	seca	10	2013	CLBI_Parnamirim_RN	0	NA	NA	NA	01/10/2013	11.1	2.671.871
Trogon_curucui	Trogon	Trogonidae	Trogoniformes	Femea	Adulto	0	54	Fechado	Nao	seca	10	2013	CLBI_Parnamirim_RN	0	NA	NA	NA	01/10/2013	11.1	2.671.871
Elaenia_cristata	Elaenia	Tyrannidae	Passeriforme	Indeterminado	Adulto	0	18.2	Aberto	Sim	seca	10	2013	CLBI_Parnamirim_RN	1	-	NA	NA	01/10/2013	11.1	2.671.871
Columbina_passerina	Columbina	Columbidae	Columbiformes	Femea	Adulto	0	35.36	Aberto	Nao	seca	10	2013	CLBI_Parnamirim_RN	1	++	SocH3	Haemoproteus	01/10/2013	11.1	2.671.871
Turdus_leucomelas	Turdus	Turdidae	Passeriforme	Macho	Adulto	0	69.1	Aberto	Nao	seca	10	2013	CLBI_Parnamirim_RN	0	-	NA	NA	01/10/2013	11.1	2.671.871
Elaenia_cristata	Elaenia	Tyrannidae	Passeriforme	Indeterminado	Adulto	0	18.2	Aberto	Sim	seca	10	2013	CLBI_Parnamirim_RN	0	NA	NA	NA	01/10/2013	11.1	2.671.871
Turdus_amaurochalinus	Turdus	Turdidae	Passeriforme	Indeterminado	Adulto	0	57.9	Aberto	Sim	seca	10	2013	CLBI_Parnamirim_RN	0	NA	NA	NA	01/10/2013	11.1	2.671.871
Herpsilochmus_pectoralis	Herpsilochmus	Thamnophilidae	Passeriforme	Macho	Adulto	0	10.86	Aberto	Nao	seca	10	2013	CLBI_Parnamirim_RN	0	-	NA	NA	01/10/2013	11.1	2.671.871
Tachyphonus_rufus	Tachyphonus	Thraupidae	Passeriforme	Femea	Adulto	0	34.4	Aberto	Nao	seca	10	2013	CLBI_Parnamirim_RN	1	+	TARUF02	Parahaemoproteus	01/10/2013	11.1	2.671.871
Hylophilus_amaurocephalus	Hylophilus	Vireonidae	Passeriforme	Indeterminado	Adulto	0	11.59	Aberto	Nao	seca	10	2013	CLBI_Parnamirim_RN	0	NA	NA	NA	01/10/2013	11.1	2.671.871
Turdus_leucomelas	Turdus	Turdidae	Passeriforme	Indeterminado	Adulto	0	69.1	Aberto	Nao	seca	11	2013	CLBI_Parnamirim_RN	0	NA	NA	NA	01/11/2013	38.6	26.576.667
Hydropsalis_torquata	Hydropsalis	Caprimulgidae	Caprimulgiformes	Femea	Adulto	0	58.5	Aberto	Nao	seca	11	2013	CLBI_Parnamirim_RN	1	-	NA	NA	01/11/2013	38.6	26.576.667
Polioptila_plumbea	Polioptila	Polioptilidae	Passeriforme	Macho	Adulto	0	6	Aberto	Nao	seca	11	2013	CLBI_Parnamirim_RN	1	+++	PADOM09	Plasmodium	01/11/2013	38.6	26.576.667
Coereba_flaveola	Coereba	Thraupidae	Passeriforme	Indeterminado	Jovem	0	10.01	Fechado	Nao	seca	11	2013	CLBI_Parnamirim_RN	0	NA	NA	NA	01/11/2013	38.6	26.576.667
Tolmomyias_flaviventris	Tolmomyias	Rhynchocyclidae	Passeriforme	Indeterminado	Adulto	1	12.2	Fechado	Nao	seca	11	2013	CLBI_Parnamirim_RN	0	NA	NA	NA	01/11/2013	38.6	26.576.667
Turdus_leucomelas	Turdus	Turdidae	Passeriforme	Femea	Adulto	0	69.1	Aberto	Nao	seca	11	2013	CLBI_Parnamirim_RN	0	NA	NA	NA	01/11/2013	38.6	26.576.667
Herpsilochmus_pectoralis	Herpsilochmus	Thamnophilidae	Passeriforme	Macho	Adulto	0	10.86	Aberto	Nao	seca	11	2013	CLBI_Parnamirim_RN	0	NA	NA	NA	01/11/2013	38.6	26.576.667
Schistochlamys_ruficapillus	Schistochlamys	Thraupidae	Passeriforme	Indeterminado	Adulto	0	31.2	Aberto	Sim	seca	11	2013	CLBI_Parnamirim_RN	0	NA	NA	NA	01/11/2013	38.6	26.576.667
Tangara_cayana	Tangara	Thraupidae	Passeriforme	Femea	Adulto	0	18	Aberto	Nao	seca	11	2013	CLBI_Parnamirim_RN	0	NA	NA	NA	01/11/2013	38.6	26.576.667
Cnemotriccus_fuscatus	Cnemotriccus	Tyrannidae	Passeriforme	Indeterminado	Adulto	0	13.6	Aberto	Nao	seca	11	2013	CLBI_Parnamirim_RN	0	NA	NA	NA	01/11/2013	38.6	26.576.667
Hylophilus_amaurocephalus	Hylophilus	Vireonidae	Passeriforme	Indeterminado	Adulto	0	11.59	Aberto	Nao	seca	11	2013	CLBI_Parnamirim_RN	0	NA	NA	NA	01/11/2013	38.6	26.576.667
Cnemotriccus_fuscatus	Cnemotriccus	Tyrannidae	Passeriforme	Indeterminado	Adulto	0	13.6	Aberto	Nao	seca	11	2013	CLBI_Parnamirim_RN	0	-	NA	NA	01/11/2013	38.6	26.576.667
Columbina_talpacoti	Columbina	Columbidae	Columbiformes	Femea	Adulto	0	46.04	Aberto	Nao	seca	11	2013	CLBI_Parnamirim_RN	0	NA	NA	NA	01/11/2013	38.6	26.576.667
Elaenia_flavogaster	Elaenia	Tyrannidae	Passeriforme	Indeterminado	Jovem	0	24.8	Aberto	Nao	seca	11	2013	CLBI_Parnamirim_RN	0	NA	NA	NA	01/11/2013	38.6	26.576.667
Picumnus_fulvescens	Picumnus	Picidae	Piciformes	Macho	Adulto	0	11.32	Fechado	Nao	seca	11	2013	CLBI_Parnamirim_RN	0	NA	NA	NA	01/11/2013	38.6	26.576.667
Formicivora_grisea	Formicivora	Thamnophilidae	Passeriforme	Femea	Adulto	0	10.36	Aberto	Nao	seca	11	2013	CLBI_Parnamirim_RN	1	++	FOGRI01	Plasmodium	01/11/2013	38.6	26.576.667
Chiroxiphia_pareola	Chiroxiphia	Pipridae	Passeriforme	Macho	Jovem	0	16.84	Aberto	Nao	seca	11	2013	CLBI_Parnamirim_RN	0	NA	NA	NA	01/11/2013	38.6	26.576.667
Tangara_cayana	Tangara	Thraupidae	Passeriforme	Femea	Jovem	0	18	Aberto	Nao	seca	11	2013	CLBI_Parnamirim_RN	0	NA	NA	NA	01/11/2013	38.6	26.576.667
Cantorchilus_longirostris	Cantorchilus	Troglodytidae	Passeriforme	Indeterminado	Adulto	2	21.3	Fechado	Nao	seca	11	2013	CLBI_Parnamirim_RN	1	-	NA	NA	01/11/2013	38.6	26.576.667
Tangara_cayana	Tangara	Thraupidae	Passeriforme	Indeterminado	Adulto	0	18	Aberto	Nao	seca	11	2013	CLBI_Parnamirim_RN	0	NA	NA	NA	01/11/2013	38.6	26.576.667
Herpsilochmus_pectoralis	Herpsilochmus	Thamnophilidae	Passeriforme	Femea	Adulto	0	10.86	Aberto	Nao	seca	11	2013	CLBI_Parnamirim_RN	0	NA	NA	NA	01/11/2013	38.6	26.576.667
Hylophilus_amaurocephalus	Hylophilus	Vireonidae	Passeriforme	Indeterminado	Adulto	0	11.59	Aberto	Nao	seca	11	2013	CLBI_Parnamirim_RN	0	NA	NA	NA	01/11/2013	38.6	26.576.667
Cnemotriccus_fuscatus	Cnemotriccus	Tyrannidae	Passeriforme	Indeterminado	Adulto	0	13.6	Aberto	Nao	seca	11	2013	CLBI_Parnamirim_RN	0	NA	NA	NA	01/11/2013	38.6	26.576.667
Coereba_flaveola	Coereba	Thraupidae	Passeriforme	Indeterminado	Adulto	0	10.01	Fechado	Nao	seca	11	2013	CLBI_Parnamirim_RN	0	NA	NA	NA	01/11/2013	38.6	26.576.667
Turdus_leucomelas	Turdus	Turdidae	Passeriforme	Indeterminado	Adulto	0	69.1	Aberto	Nao	seca	11	2013	CLBI_Parnamirim_RN	0	NA	NA	NA	01/11/2013	38.6	26.576.667
Phaeomyias_murina	Phaeomyias	Tyrannidae	Passeriforme	Indeterminado	Adulto	0	10	Aberto	Nao	seca	11	2013	CLBI_Parnamirim_RN	0	NA	NA	NA	01/11/2013	38.6	26.576.667
Elaenia_cristata	Elaenia	Tyrannidae	Passeriforme	Indeterminado	Adulto	0	18.2	Aberto	Sim	seca	11	2013	CLBI_Parnamirim_RN	0	NA	NA	NA	01/11/2013	38.6	26.576.667
Dacnis_cayana	Dacnis	Thraupidae	Passeriforme	Macho	Adulto	0	13	Aberto	Nao	seca	11	2013	CLBI_Parnamirim_RN	0	-	NA	NA	01/11/2013	38.6	26.576.667
Elaenia_cristata	Elaenia	Tyrannidae	Passeriforme	Indeterminado	Adulto	0	18.2	Aberto	Sim	seca	11	2013	CLBI_Parnamirim_RN	0	NA	NA	NA	01/11/2013	38.6	26.576.667
Hylophilus_amaurocephalus	Hylophilus	Vireonidae	Passeriforme	Indeterminado	Jovem	0	11.59	Aberto	Nao	seca	11	2013	CLBI_Parnamirim_RN	0	NA	NA	NA	01/11/2013	38.6	26.576.667
Tachyphonus_rufus	Tachyphonus	Thraupidae	Passeriforme	Femea	Adulto	0	34.4	Aberto	Nao	seca	11	2013	CLBI_Parnamirim_RN	0	NA	NA	NA	01/11/2013	38.6	26.576.667
Taraba_major	Taraba	Thamnophilidae	Passeriforme	Macho	Adulto	0	59.2	Aberto	Nao	seca	11	2013	CLBI_Parnamirim_RN	0	NA	NA	NA	01/11/2013	38.6	26.576.667
Tangara_cayana	Tangara	Thraupidae	Passeriforme	Macho	Jovem	0	18	Aberto	Nao	seca	11	2013	CLBI_Parnamirim_RN	0	NA	NA	NA	01/11/2013	38.6	26.576.667
Turdus_amaurochalinus	Turdus	Turdidae	Passeriforme	Indeterminado	Jovem	0	57.9	Aberto	Sim	seca	11	2013	CLBI_Parnamirim_RN	0	NA	NA	NA	01/11/2013	38.6	26.576.667
Hemitriccus_margaritaceiventer	Hemitriccus	Rhynchocyclidae	Passeriforme	Indeterminado	Adulto	0	8.4	Fechado	Nao	seca	11	2013	CLBI_Parnamirim_RN	0	NA	NA	NA	01/11/2013	38.6	26.576.667
Hemitriccus_margaritaceiventer	Hemitriccus	Rhynchocyclidae	Passeriforme	Indeterminado	Adulto	0	8.4	Fechado	Nao	seca	11	2013	CLBI_Parnamirim_RN	1	-	NA	NA	01/11/2013	38.6	26.576.667
Tolmomyias_flaviventris	Tolmomyias	Rhynchocyclidae	Passeriforme	Indeterminado	Adulto	1	12.2	Fechado	Nao	seca	11	2013	CLBI_Parnamirim_RN	0	NA	NA	NA	01/11/2013	38.6	26.576.667
Trogon_curucui	Trogon	Trogonidae	Trogoniformes	Macho	Adulto	0	54	Fechado	Nao	seca	11	2013	CLBI_Parnamirim_RN	0	NA	NA	NA	01/11/2013	38.6	26.576.667
Elaenia_cristata	Elaenia	Tyrannidae	Passeriforme	Indeterminado	Adulto	0	18.2	Aberto	Sim	seca	11	2013	CLBI_Parnamirim_RN	0	NA	NA	NA	01/11/2013	38.6	26.576.667
Columbina_passerina	Columbina	Columbidae	Columbiformes	Indeterminado	Adulto	0	35.36	Aberto	Nao	seca	11	2013	CLBI_Parnamirim_RN	1	++	SocH3	Haemoproteus	01/11/2013	38.6	26.576.667
Tangara_cayana	Tangara	Thraupidae	Passeriforme	Macho	Jovem	0	18	Aberto	Nao	seca	11	2013	CLBI_Parnamirim_RN	0	NA	NA	NA	01/11/2013	38.6	26.576.667
Tachyphonus_rufus	Tachyphonus	Thraupidae	Passeriforme	Femea	Adulto	0	34.4	Aberto	Nao	seca	11	2013	CLBI_Parnamirim_RN	1	+++	TARUF02	Parahaemoproteus	01/11/2013	38.6	26.576.667
Columbina_talpacoti	Columbina	Columbidae	Columbiformes	Femea	Adulto	0	46.04	Aberto	Nao	seca	11	2013	CLBI_Parnamirim_RN	0	NA	NA	NA	01/11/2013	38.6	26.576.667
Tangara_cayana	Tangara	Thraupidae	Passeriforme	Macho	Jovem	0	18	Aberto	Nao	seca	11	2013	CLBI_Parnamirim_RN	0	NA	NA	NA	01/11/2013	38.6	26.576.667
Turdus_amaurochalinus	Turdus	Turdidae	Passeriforme	Indeterminado	Adulto	0	57.9	Aberto	Sim	seca	11	2013	CLBI_Parnamirim_RN	0	NA	NA	NA	01/11/2013	38.6	26.576.667
Turdus_amaurochalinus	Turdus	Turdidae	Passeriforme	Indeterminado	Adulto	0	57.9	Aberto	Sim	seca	11	2013	CLBI_Parnamirim_RN	0	NA	NA	NA	01/11/2013	38.6	26.576.667
Basileuterus_culicivorus	Basileuterus	Parulidae	Passeriforme	Indeterminado	Adulto	0	10.5	Aberto	Nao	seca	11	2013	CLBI_Parnamirim_RN	0	NA	NA	NA	01/11/2013	38.6	26.576.667
Pachyramphus_polychopterus	Pachyramphus	Tityridae	Passeriforme	Femea	Adulto	0	20.8	Fechado	Nao	seca	11	2013	CLBI_Parnamirim_RN	1	+++	PAPOL03	Parahaemoproteus	01/11/2013	38.6	26.576.667
Tachyphonus_rufus	Tachyphonus	Thraupidae	Passeriforme	Femea	Adulto	0	34.4	Aberto	Nao	seca	11	2013	CLBI_Parnamirim_RN	1	-	NA	NA	01/11/2013	38.6	26.576.667
Columbina_passerina	Columbina	Columbidae	Columbiformes	Indeterminado	Adulto	0	35.36	Aberto	Nao	seca	11	2013	CLBI_Parnamirim_RN	0	NA	NA	NA	01/11/2013	38.6	26.576.667
Columbina_passerina	Columbina	Columbidae	Columbiformes	Indeterminado	Adulto	0	35.36	Aberto	Nao	seca	11	2013	CLBI_Parnamirim_RN	0	NA	NA	NA	01/11/2013	38.6	26.576.667
Hemitriccus_margaritaceiventer	Hemitriccus	Rhynchocyclidae	Passeriforme	Indeterminado	Adulto	1	8.4	Fechado	Nao	seca	12	2013	CLBI_Parnamirim_RN	0	NA	NA	NA	01/12/2013	10.1	27.290.667
Coereba_flaveola	Coereba	Thraupidae	Passeriforme	Indeterminado	Adulto	0	10.01	Fechado	Nao	seca	12	2013	CLBI_Parnamirim_RN	0	NA	NA	NA	01/12/2013	10.1	27.290.667
Coereba_flaveola	Coereba	Thraupidae	Passeriforme	Indeterminado	Adulto	0	10.01	Fechado	Nao	seca	12	2013	CLBI_Parnamirim_RN	0	-	NA	NA	01/12/2013	10.1	27.290.667
Coereba_flaveola	Coereba	Thraupidae	Passeriforme	Indeterminado	Adulto	0	10.01	Fechado	Nao	seca	12	2013	CLBI_Parnamirim_RN	0	-	NA	NA	01/12/2013	10.1	27.290.667
Coereba_flaveola	Coereba	Thraupidae	Passeriforme	Indeterminado	Adulto	0	10.01	Fechado	Nao	seca	12	2013	CLBI_Parnamirim_RN	1	+++	PADOM09	Plasmodium	01/12/2013	10.1	27.290.667
Tachyphonus_rufus	Tachyphonus	Thraupidae	Passeriforme	Macho	Jovem	0	34.4	Aberto	Nao	seca	12	2013	CLBI_Parnamirim_RN	1	+++	PADOM11	Plasmodium	01/12/2013	10.1	27.290.667
Cnemotriccus_fuscatus	Cnemotriccus	Tyrannidae	Passeriforme	Indeterminado	Adulto	0	13.6	Aberto	Nao	seca	12	2013	CLBI_Parnamirim_RN	0	NA	NA	NA	01/12/2013	10.1	27.290.667
Elaenia_cristata	Elaenia	Tyrannidae	Passeriforme	Indeterminado	Adulto	0	18.2	Aberto	Sim	seca	12	2013	CLBI_Parnamirim_RN	0	-	NA	NA	01/12/2013	10.1	27.290.667
Piaya_cayana	Piaya	Cuculidae	Cuculiformes	Indeterminado	Adulto	0	101.98	Aberto	Nao	seca	12	2013	CLBI_Parnamirim_RN	0	-	NA	NA	01/12/2013	10.1	27.290.667
Nyctidromus_albicollis	Nyctidromus	Caprimulgidae	Caprimulgiformes	Macho	Adulto	0	57.84	Aberto	Nao	seca	12	2013	CLBI_Parnamirim_RN	0	NA	NA	NA	01/12/2013	10.1	27.290.667
Tachyphonus_rufus	Tachyphonus	Thraupidae	Passeriforme	Macho	Adulto	0	34.4	Aberto	Nao	seca	12	2013	CLBI_Parnamirim_RN	0	NA	NA	NA	01/12/2013	10.1	27.290.667
Turdus_leucomelas	Turdus	Turdidae	Passeriforme	Femea	Adulto	0	69.1	Aberto	Nao	seca	12	2013	CLBI_Parnamirim_RN	0	NA	NA	NA	01/12/2013	10.1	27.290.667
Elaenia_cristata	Elaenia	Tyrannidae	Passeriforme	Indeterminado	Adulto	0	18.2	Aberto	Sim	seca	12	2013	CLBI_Parnamirim_RN	0	NA	NA	NA	01/12/2013	10.1	27.290.667
Tachyphonus_rufus	Tachyphonus	Thraupidae	Passeriforme	Macho	Adulto	0	34.4	Aberto	Nao	seca	12	2013	CLBI_Parnamirim_RN	0	NA	NA	NA	01/12/2013	10.1	27.290.667
Elaenia_cristata	Elaenia	Tyrannidae	Passeriforme	Indeterminado	Adulto	0	18.2	Aberto	Sim	seca	12	2013	CLBI_Parnamirim_RN	0	NA	NA	NA	01/12/2013	10.1	27.290.667
Turdus_leucomelas	Turdus	Turdidae	Passeriforme	Femea	Adulto	0	69.1	Aberto	Nao	seca	12	2013	CLBI_Parnamirim_RN	0	NA	NA	NA	01/12/2013	10.1	27.290.667
Elaenia_flavogaster	Elaenia	Tyrannidae	Passeriforme	Indeterminado	Adulto	0	24.8	Aberto	Nao	seca	12	2013	CLBI_Parnamirim_RN	0	NA	NA	NA	01/12/2013	10.1	27.290.667
Elaenia_cristata	Elaenia	Tyrannidae	Passeriforme	Indeterminado	Adulto	0	18.2	Aberto	Sim	seca	12	2013	CLBI_Parnamirim_RN	0	NA	NA	NA	01/12/2013	10.1	27.290.667
Herpsilochmus_pectoralis	Herpsilochmus	Thamnophilidae	Passeriforme	Femea	Adulto	0	10.86	Aberto	Nao	seca	12	2013	CLBI_Parnamirim_RN	1	+++	LECOR02	Plasmodium	01/12/2013	10.1	27.290.667
Cnemotriccus_fuscatus	Cnemotriccus	Tyrannidae	Passeriforme	Indeterminado	Adulto	0	13.6	Aberto	Nao	seca	12	2013	CLBI_Parnamirim_RN	0	-	NA	NA	01/12/2013	10.1	27.290.667
Taraba_major	Taraba	Thamnophilidae	Passeriforme	Femea	Adulto	0	59.2	Aberto	Nao	seca	12	2013	CLBI_Parnamirim_RN	0	NA	NA	NA	01/12/2013	10.1	27.290.667
Herpsilochmus_pectoralis	Herpsilochmus	Thamnophilidae	Passeriforme	Femea	Adulto	0	10.86	Aberto	Nao	seca	12	2013	CLBI_Parnamirim_RN	0	-	NA	NA	01/12/2013	10.1	27.290.667
Coryphospingus_pileatus	Coryphospingus	Thraupidae	Passeriforme	Macho	Adulto	0	15.3	Aberto	Nao	seca	12	2013	CLBI_Parnamirim_RN	0	-	NA	NA	01/12/2013	10.1	27.290.667
Tachyphonus_rufus	Tachyphonus	Thraupidae	Passeriforme	Femea	Adulto	0	34.4	Aberto	Nao	seca	12	2013	CLBI_Parnamirim_RN	1	++	NA	NA	01/12/2013	10.1	27.290.667
Coereba_flaveola	Coereba	Thraupidae	Passeriforme	Indeterminado	Jovem	0	10.01	Fechado	Nao	seca	12	2013	CLBI_Parnamirim_RN	0	NA	NA	NA	01/12/2013	10.1	27.290.667
Elaenia_cristata	Elaenia	Tyrannidae	Passeriforme	Indeterminado	Adulto	1	18.2	Aberto	Sim	seca	12	2013	CLBI_Parnamirim_RN	0	NA	NA	NA	01/12/2013	10.1	27.290.667
Tachyphonus_rufus	Tachyphonus	Thraupidae	Passeriforme	Macho	Adulto	0	34.4	Aberto	Nao	seca	12	2013	CLBI_Parnamirim_RN	0	NA	NA	NA	01/12/2013	10.1	27.290.667
Cyanerpes_cyaneus	Cyanerpes	Thraupidae	Passeriforme	Macho	Adulto	1	14	Aberto	Sim	seca	12	2013	CLBI_Parnamirim_RN	1	-	NA	NA	01/12/2013	10.1	27.290.667
Tachyphonus_rufus	Tachyphonus	Thraupidae	Passeriforme	Indeterminado	Adulto	0	34.4	Aberto	Nao	seca	12	2013	CLBI_Parnamirim_RN	1	+++	NA	NA	01/12/2013	10.1	27.290.667
Schistochlamys_ruficapillus	Schistochlamys	Thraupidae	Passeriforme	Indeterminado	Adulto	0	31.2	Aberto	Sim	seca	12	2013	CLBI_Parnamirim_RN	1	-	NA	NA	01/12/2013	10.1	27.290.667
Turdus_leucomelas	Turdus	Turdidae	Passeriforme	Macho	Adulto	0	69.1	Aberto	Nao	seca	12	2013	CLBI_Parnamirim_RN	1	-	NA	NA	01/12/2013	10.1	27.290.667
Coryphospingus_pileatus	Coryphospingus	Thraupidae	Passeriforme	Femea	Adulto	0	15.3	Aberto	Nao	seca	12	2013	CLBI_Parnamirim_RN	1	+++	TARUF02	Parahaemoproteus	01/12/2013	10.1	27.290.667
Dacnis_cayana	Dacnis	Thraupidae	Passeriforme	Femea	Adulto	0	13	Aberto	Nao	seca	12	2013	CLBI_Parnamirim_RN	0	NA	NA	NA	01/12/2013	10.1	27.290.667
Tachyphonus_rufus	Tachyphonus	Thraupidae	Passeriforme	Femea	Adulto	0	34.4	Aberto	Nao	seca	12	2013	CLBI_Parnamirim_RN	1	+++	NA	NA	01/12/2013	10.1	27.290.667
Tachyphonus_rufus	Tachyphonus	Thraupidae	Passeriforme	Indeterminado	Adulto	0	34.4	Aberto	Nao	seca	12	2013	CLBI_Parnamirim_RN	1	++	TARUF02	Parahaemoproteus	01/12/2013	10.1	27.290.667
Tangara_cayana	Tangara	Thraupidae	Passeriforme	Macho	Adulto	0	18	Aberto	Nao	seca	12	2013	CLBI_Parnamirim_RN	1	-	NA	NA	01/12/2013	10.1	27.290.667
Turdus_leucomelas	Turdus	Turdidae	Passeriforme	Macho	Adulto	0	69.1	Aberto	Nao	seca	12	2013	CLBI_Parnamirim_RN	1	-	NA	NA	01/12/2013	10.1	27.290.667
Elaenia_spectabilis	Elaenia	Tyrannidae	Passeriforme	Indeterminado	Adulto	0	27.3	Aberto	Sim	seca	1	2014	CLBI_Parnamirim_RN	0	NA	NA	NA	01/01/2014	79	27.087.097
Elaenia_cristata	Elaenia	Tyrannidae	Passeriforme	Indeterminado	Adulto	0	18.2	Aberto	Sim	seca	1	2014	CLBI_Parnamirim_RN	0	NA	NA	NA	01/01/2014	79	27.087.097
Turdus_leucomelas	Turdus	Turdidae	Passeriforme	Femea	Adulto	2	69.1	Aberto	Nao	seca	1	2014	CLBI_Parnamirim_RN	1	-	NA	NA	01/01/2014	79	27.087.097
Tachyphonus_rufus	Tachyphonus	Thraupidae	Passeriforme	Femea	Adulto	0	34.4	Aberto	Nao	seca	1	2014	CLBI_Parnamirim_RN	1	+++	TARUF02	Parahaemoproteus	01/01/2014	79	27.087.097
Pachyramphus_polychopterus	Pachyramphus	Tityridae	Passeriforme	Macho	Adulto	0	20.8	Fechado	Nao	seca	1	2014	CLBI_Parnamirim_RN	1	-	NA	NA	01/01/2014	79	27.087.097
Pitangus_sulphuratus	Pitangus	Tyrannidae	Passeriforme	Indeterminado	Adulto	0	62.85	Fechado	Nao	seca	1	2014	CLBI_Parnamirim_RN	0	-	NA	NA	01/01/2014	79	27.087.097
Cnemotriccus_fuscatus	Cnemotriccus	Tyrannidae	Passeriforme	Indeterminado	Adulto	0	13.6	Aberto	Nao	seca	1	2014	CLBI_Parnamirim_RN	0	-	NA	NA	01/01/2014	79	27.087.097
Elaenia_cristata	Elaenia	Tyrannidae	Passeriforme	Indeterminado	Adulto	0	18.2	Aberto	Sim	seca	1	2014	CLBI_Parnamirim_RN	0	NA	NA	NA	01/01/2014	79	27.087.097
Nyctidromus_albicollis	Nyctidromus	Caprimulgidae	Caprimulgiformes	Femea	Adulto	0	57.84	Aberto	Nao	seca	1	2014	CLBI_Parnamirim_RN	1	-	NA	NA	01/01/2014	79	27.087.097
Tachyphonus_rufus	Tachyphonus	Thraupidae	Passeriforme	Macho	Adulto	0	34.4	Aberto	Nao	seca	1	2014	CLBI_Parnamirim_RN	1	+	TARUF02	Parahaemoproteus	01/01/2014	79	27.087.097
Pitangus_sulphuratus	Pitangus	Tyrannidae	Passeriforme	Indeterminado	Adulto	0	62.85	Fechado	Nao	seca	1	2014	CLBI_Parnamirim_RN	0	NA	NA	NA	01/01/2014	79	27.087.097
Coereba_flaveola	Coereba	Thraupidae	Passeriforme	Indeterminado	Adulto	0	10.01	Fechado	Nao	seca	1	2014	CLBI_Parnamirim_RN	1	+	BAFLA04	Plasmodium	01/01/2014	79	27.087.097
Trogon_curucui	Trogon	Trogonidae	Trogoniformes	Femea	Adulto	1	54	Fechado	Nao	seca	1	2014	CLBI_Parnamirim_RN	0	NA	NA	NA	01/01/2014	79	27.087.097
Dendroplex_picus	Dendroplex	Dendrocolaptidae	Passeriforme	Indeterminado	Adulto	2	41.34	Fechado	Nao	seca	1	2014	CLBI_Parnamirim_RN	0	NA	NA	NA	01/01/2014	79	27.087.097
Tachyphonus_rufus	Tachyphonus	Thraupidae	Passeriforme	Femea	Adulto	0	34.4	Aberto	Nao	seca	1	2014	CLBI_Parnamirim_RN	1	+	NA	NA	01/01/2014	79	27.087.097
Elaenia_cristata	Elaenia	Tyrannidae	Passeriforme	Indeterminado	Adulto	0	18.2	Aberto	Sim	seca	1	2014	CLBI_Parnamirim_RN	0	NA	NA	NA	01/01/2014	79	27.087.097
Tachyphonus_rufus	Tachyphonus	Thraupidae	Passeriforme	Femea	Adulto	0	34.4	Aberto	Nao	seca	1	2014	CLBI_Parnamirim_RN	1	-	NA	NA	01/01/2014	79	27.087.097
Elaenia_cristata	Elaenia	Tyrannidae	Passeriforme	Indeterminado	Adulto	0	18.2	Aberto	Sim	seca	1	2014	CLBI_Parnamirim_RN	1	-	NA	NA	01/01/2014	79	27.087.097
Cantorchilus_longirostris	Cantorchilus	Troglodytidae	Passeriforme	Indeterminado	Adulto	0	21.3	Fechado	Nao	seca	1	2014	CLBI_Parnamirim_RN	1	-	NA	NA	01/01/2014	79	27.087.097
Turdus_leucomelas	Turdus	Turdidae	Passeriforme	Macho	Adulto	0	69.1	Aberto	Nao	seca	1	2014	CLBI_Parnamirim_RN	0	NA	NA	NA	01/01/2014	79	27.087.097
Tangara_cayana	Tangara	Thraupidae	Passeriforme	Macho	Adulto	0	18	Aberto	Nao	seca	1	2014	CLBI_Parnamirim_RN	1	-	NA	NA	01/01/2014	79	27.087.097
Cyclarhis_gujanensis	Cyclarhis	Vireonidae	Passeriforme	Indeterminado	Adulto	0	28.8	Aberto	Nao	seca	1	2014	CLBI_Parnamirim_RN	1	++	PAMIT01	Plasmodium	01/01/2014	79	27.087.097
Coereba_flaveola	Coereba	Thraupidae	Passeriforme	Indeterminado	Adulto	0	10.01	Fechado	Nao	seca	1	2014	CLBI_Parnamirim_RN	0	-	NA	NA	01/01/2014	79	27.087.097
Coereba_flaveola	Coereba	Thraupidae	Passeriforme	Indeterminado	Adulto	0	10.01	Fechado	Nao	seca	1	2014	CLBI_Parnamirim_RN	1	-	NA	NA	01/01/2014	79	27.087.097
Columbina_talpacoti	Columbina	Columbidae	Columbiformes	Macho	Adulto	0	46.04	Aberto	Nao	seca	1	2014	CLBI_Parnamirim_RN	1	+	NA	NA	01/01/2014	79	27.087.097
Turdus_leucomelas	Turdus	Turdidae	Passeriforme	Indeterminado	Adulto	2	69.1	Aberto	Nao	seca	1	2014	CLBI_Parnamirim_RN	1	-	NA	NA	01/01/2014	79	27.087.097
Turdus_leucomelas	Turdus	Turdidae	Passeriforme	Macho	Adulto	0	69.1	Aberto	Nao	seca	1	2014	CLBI_Parnamirim_RN	1	-	NA	NA	01/01/2014	79	27.087.097
Myiopagis_viridicata	Myiopagis	Tyrannidae	Passeriforme	Indeterminado	Adulto	0	11.51	Aberto	Nao	seca	1	2014	CLBI_Parnamirim_RN	0	-	NA	NA	01/01/2014	79	27.087.097
Cantorchilus_longirostris	Cantorchilus	Troglodytidae	Passeriforme	Indeterminado	Adulto	0	21.3	Fechado	Nao	seca	1	2014	CLBI_Parnamirim_RN	1	-	NA	NA	01/01/2014	79	27.087.097
Thamnophilus_doliatus	Thamnophilus	Thamnophilidae	Passeriforme	Femea	Adulto	2	27.03	Aberto	Nao	seca	1	2014	CLBI_Parnamirim_RN	0	NA	NA	NA	01/01/2014	79	27.087.097
Elaenia_cristata	Elaenia	Tyrannidae	Passeriforme	Indeterminado	Adulto	2	18.2	Aberto	Sim	seca	1	2014	CLBI_Parnamirim_RN	0	-	NA	NA	01/01/2014	79	27.087.097
Elaenia_cristata	Elaenia	Tyrannidae	Passeriforme	Indeterminado	Adulto	0	18.2	Aberto	Sim	seca	1	2014	CLBI_Parnamirim_RN	1	-	NA	NA	01/01/2014	79	27.087.097
Taraba_major	Taraba	Thamnophilidae	Passeriforme	Macho	Adulto	0	59.2	Aberto	Nao	seca	1	2014	CLBI_Parnamirim_RN	1	-	NA	NA	01/01/2014	79	27.087.097
Tachyphonus_rufus	Tachyphonus	Thraupidae	Passeriforme	Macho	Adulto	0	34.4	Aberto	Nao	seca	1	2014	CLBI_Parnamirim_RN	1	+++	TARUF02	Parahaemoproteus	01/01/2014	79	27.087.097
Columbina_passerina	Columbina	Columbidae	Columbiformes	Femea	Adulto	0	35.36	Aberto	Nao	seca	1	2014	CLBI_Parnamirim_RN	1	+	NA	NA	01/01/2014	79	27.087.097
Coereba_flaveola	Coereba	Thraupidae	Passeriforme	Indeterminado	Adulto	0	10.01	Fechado	Nao	seca	1	2014	CLBI_Parnamirim_RN	1	-	NA	NA	01/01/2014	79	27.087.097
Turdus_leucomelas	Turdus	Turdidae	Passeriforme	Femea	Adulto	2	69.1	Aberto	Nao	seca	1	2014	CLBI_Parnamirim_RN	0	-	NA	NA	01/01/2014	79	27.087.097
Piaya_cayana	Piaya	Cuculidae	Cuculiformes	Indeterminado	Adulto	0	101.98	Aberto	Nao	seca	1	2014	CLBI_Parnamirim_RN	0	NA	NA	NA	01/01/2014	79	27.087.097
Hemitriccus_margaritaceiventer	Hemitriccus	Rhynchocyclidae	Passeriforme	Indeterminado	Adulto	0	8.4	Fechado	Nao	seca	1	2014	CLBI_Parnamirim_RN	1	-	NA	NA	01/01/2014	79	27.087.097
Hemitriccus_margaritaceiventer	Hemitriccus	Rhynchocyclidae	Passeriforme	Indeterminado	Adulto	0	8.4	Fechado	Nao	seca	1	2014	CLBI_Parnamirim_RN	1	-	NA	NA	01/01/2014	79	27.087.097
Cnemotriccus_fuscatus	Cnemotriccus	Tyrannidae	Passeriforme	Indeterminado	Adulto	0	13.6	Aberto	Nao	seca	1	2014	CLBI_Parnamirim_RN	0	NA	NA	NA	01/01/2014	79	27.087.097
Picumnus_fulvescens	Picumnus	Picidae	Piciformes	Femea	Adulto	0	11.32	Fechado	Nao	seca	1	2014	CLBI_Parnamirim_RN	0	NA	NA	NA	01/01/2014	79	27.087.097
Elaenia_cristata	Elaenia	Tyrannidae	Passeriforme	Indeterminado	Adulto	0	18.2	Aberto	Sim	seca	1	2014	CLBI_Parnamirim_RN	1	-	NA	NA	01/01/2014	79	27.087.097
Turdus_leucomelas	Turdus	Turdidae	Passeriforme	Macho	Adulto	0	69.1	Aberto	Nao	seca	1	2014	CLBI_Parnamirim_RN	1	-	NA	NA	01/01/2014	79	27.087.097
Hylophilus_amaurocephalus	Hylophilus	Vireonidae	Passeriforme	Indeterminado	Adulto	0	11.59	Aberto	Nao	seca	1	2014	CLBI_Parnamirim_RN	1	-	NA	NA	01/01/2014	79	27.087.097
Coereba_flaveola	Coereba	Thraupidae	Passeriforme	Indeterminado	Adulto	0	10.01	Fechado	Nao	seca	1	2014	CLBI_Parnamirim_RN	0	-	NA	NA	01/01/2014	79	27.087.097
Dendroplex_picus	Dendroplex	Dendrocolaptidae	Passeriforme	Indeterminado	Adulto	0	41.34	Fechado	Nao	seca	1	2014	CLBI_Parnamirim_RN	0	NA	NA	NA	01/01/2014	79	27.087.097
Camptostoma_obsoletum	Camptostoma	Tyrannidae	Passeriforme	Indeterminado	Adulto	0	8.1	Fechado	Nao	seca	1	2014	CLBI_Parnamirim_RN	0	NA	NA	NA	01/01/2014	79	27.087.097
Leptotila_verreauxi	Leptotila	Columbidae	Columbiformes	Indeterminado	Adulto	0	146.88	Aberto	Nao	seca	1	2014	CLBI_Parnamirim_RN	0	NA	NA	NA	01/01/2014	79	27.087.097
Leptotila_verreauxi	Leptotila	Columbidae	Columbiformes	Indeterminado	Adulto	0	146.88	Aberto	Nao	seca	1	2014	CLBI_Parnamirim_RN	0	NA	NA	NA	01/01/2014	79	27.087.097
Hemitriccus_margaritaceiventer	Hemitriccus	Rhynchocyclidae	Passeriforme	Indeterminado	Adulto	0	8.4	Fechado	Nao	seca	1	2014	CLBI_Parnamirim_RN	1	-	NA	NA	01/01/2014	79	27.087.097
Cyclarhis_gujanensis	Cyclarhis	Vireonidae	Passeriforme	Indeterminado	Adulto	1	28.8	Aberto	Nao	seca	2	2014	CLBI_Parnamirim_RN	1	+++	UN203	Parahaemoproteus	01/02/2014	52.1	27.291.429
Columbina_passerina	Columbina	Columbidae	Columbiformes	Indeterminado	Adulto	0	35.36	Aberto	Nao	seca	2	2014	CLBI_Parnamirim_RN	0	NA	NA	NA	01/02/2014	52.1	27.291.429
Coereba_flaveola	Coereba	Thraupidae	Passeriforme	Indeterminado	Jovem	0	10.01	Fechado	Nao	seca	2	2014	CLBI_Parnamirim_RN	1	-	NA	NA	01/02/2014	52.1	27.291.429
Cyclarhis_gujanensis	Cyclarhis	Vireonidae	Passeriforme	Indeterminado	Adulto	1	28.8	Aberto	Nao	seca	2	2014	CLBI_Parnamirim_RN	1	+++	UN203	Parahaemoproteus	01/02/2014	52.1	27.291.429
Hydropsalis_torquata	Hydropsalis	Caprimulgidae	Caprimulgiformes	Femea	Adulto	0	58.5	Aberto	Nao	seca	2	2014	CLBI_Parnamirim_RN	0	NA	NA	NA	01/02/2014	52.1	27.291.429
Trogon_curucui	Trogon	Trogonidae	Trogoniformes	Femea	Adulto	0	54	Fechado	Nao	seca	2	2014	CLBI_Parnamirim_RN	0	NA	NA	NA	01/02/2014	52.1	27.291.429
Columbina_passerina	Columbina	Columbidae	Columbiformes	Femea	Adulto	0	35.36	Aberto	Nao	seca	2	2014	CLBI_Parnamirim_RN	0	NA	NA	NA	01/02/2014	52.1	27.291.429
Thamnophilus_pelzelni	Thamnophilus	Thamnophilidae	Passeriforme	Femea	Adulto	0	20.9	Aberto	Nao	seca	2	2014	CLBI_Parnamirim_RN	0	NA	NA	NA	01/02/2014	52.1	27.291.429
Coereba_flaveola	Coereba	Thraupidae	Passeriforme	Indeterminado	Adulto	0	10.01	Fechado	Nao	seca	2	2014	CLBI_Parnamirim_RN	0	NA	NA	NA	01/02/2014	52.1	27.291.429
Taraba_major	Taraba	Thamnophilidae	Passeriforme	Macho	Adulto	0	59.2	Aberto	Nao	seca	2	2014	CLBI_Parnamirim_RN	1	-	NA	NA	01/02/2014	52.1	27.291.429
Coereba_flaveola	Coereba	Thraupidae	Passeriforme	Indeterminado	Adulto	0	10.01	Fechado	Nao	seca	2	2014	CLBI_Parnamirim_RN	1	+++	BAFLA04	Plasmodium	01/02/2014	52.1	27.291.429
Coereba_flaveola	Coereba	Thraupidae	Passeriforme	Indeterminado	Adulto	0	10.01	Fechado	Nao	seca	2	2014	CLBI_Parnamirim_RN	0	NA	NA	NA	01/02/2014	52.1	27.291.429
Columbina_talpacoti	Columbina	Columbidae	Columbiformes	Femea	Adulto	0	46.04	Aberto	Nao	seca	2	2014	CLBI_Parnamirim_RN	1	+	COTAL01	Haemoproteus	01/02/2014	52.1	27.291.429
Elaenia_cristata	Elaenia	Tyrannidae	Passeriforme	Indeterminado	Adulto	0	18.2	Aberto	Sim	seca	2	2014	CLBI_Parnamirim_RN	0	NA	NA	NA	01/02/2014	52.1	27.291.429
Synallaxis_scutata	Synallaxis	Furnariidae	Passeriforme	Indeterminado	Adulto	0	15.4	Fechado	Nao	seca	2	2014	CLBI_Parnamirim_RN	0	-	NA	NA	01/02/2014	52.1	27.291.429
Hemitriccus_margaritaceiventer	Hemitriccus	Rhynchocyclidae	Passeriforme	Indeterminado	Adulto	0	8.4	Fechado	Nao	seca	2	2014	CLBI_Parnamirim_RN	0	NA	NA	NA	01/02/2014	52.1	27.291.429
Camptostoma_obsoletum	Camptostoma	Tyrannidae	Passeriforme	Indeterminado	Jovem	0	8.1	Fechado	Nao	seca	2	2014	CLBI_Parnamirim_RN	0	NA	NA	NA	01/02/2014	52.1	27.291.429
Pitangus_sulphuratus	Pitangus	Tyrannidae	Passeriforme	Indeterminado	Jovem	0	62.85	Fechado	Nao	seca	2	2014	CLBI_Parnamirim_RN	0	NA	NA	NA	01/02/2014	52.1	27.291.429
Coereba_flaveola	Coereba	Thraupidae	Passeriforme	Indeterminado	Adulto	0	10.01	Fechado	Nao	seca	2	2014	CLBI_Parnamirim_RN	0	NA	NA	NA	01/02/2014	52.1	27.291.429
Myiarchus_tyrannulus	Myiarchus	Tyrannidae	Passeriforme	Indeterminado	Adulto	0	35.45	Aberto	Sim	seca	2	2014	CLBI_Parnamirim_RN	0	NA	NA	NA	01/02/2014	52.1	27.291.429
Tachyphonus_rufus	Tachyphonus	Thraupidae	Passeriforme	Macho	Adulto	0	34.4	Aberto	Nao	seca	2	2014	CLBI_Parnamirim_RN	1	+++	NA	NA	01/02/2014	52.1	27.291.429
Tachyphonus_rufus	Tachyphonus	Thraupidae	Passeriforme	Indeterminado	Jovem	0	34.4	Aberto	Nao	seca	2	2014	CLBI_Parnamirim_RN	0	NA	NA	NA	01/02/2014	52.1	27.291.429
Herpsilochmus_sellowi	Herpsilochmus	Thamnophilidae	Passeriforme	Femea	Adulto	0	7.5	Aberto	Nao	seca	2	2014	CLBI_Parnamirim_RN	0	NA	NA	NA	01/02/2014	52.1	27.291.429
Coereba_flaveola	Coereba	Thraupidae	Passeriforme	Indeterminado	Adulto	0	10.01	Fechado	Nao	seca	2	2014	CLBI_Parnamirim_RN	0	NA	NA	NA	01/02/2014	52.1	27.291.429
Hemitriccus_margaritaceiventer	Hemitriccus	Rhynchocyclidae	Passeriforme	Indeterminado	Adulto	0	8.4	Fechado	Nao	seca	2	2014	CLBI_Parnamirim_RN	0	NA	NA	NA	01/02/2014	52.1	27.291.429
Hemitriccus_margaritaceiventer	Hemitriccus	Rhynchocyclidae	Passeriforme	Indeterminado	Adulto	0	8.4	Fechado	Nao	seca	2	2014	CLBI_Parnamirim_RN	1	-	NA	NA	01/02/2014	52.1	27.291.429
Tachyphonus_rufus	Tachyphonus	Thraupidae	Passeriforme	Femea	Adulto	0	34.4	Aberto	Nao	seca	2	2014	CLBI_Parnamirim_RN	1	+++	NA	NA	01/02/2014	52.1	27.291.429
Myiarchus_tyrannulus	Myiarchus	Tyrannidae	Passeriforme	Indeterminado	Adulto	0	35.45	Aberto	Sim	seca	2	2014	CLBI_Parnamirim_RN	0	NA	NA	NA	01/02/2014	52.1	27.291.429
Columbina_passerina	Columbina	Columbidae	Columbiformes	Indeterminado	Adulto	0	35.36	Aberto	Nao	seca	2	2014	CLBI_Parnamirim_RN	1	-	NA	NA	01/02/2014	52.1	27.291.429
Polioptila_plumbea	Polioptila	Polioptilidae	Passeriforme	Macho	Adulto	0	6	Aberto	Nao	seca	2	2014	CLBI_Parnamirim_RN	0	NA	NA	NA	01/02/2014	52.1	27.291.429
Cnemotriccus_fuscatus	Cnemotriccus	Tyrannidae	Passeriforme	Indeterminado	Adulto	0	13.6	Aberto	Nao	seca	2	2014	CLBI_Parnamirim_RN	0	NA	NA	NA	01/02/2014	52.1	27.291.429
Tangara_cayana	Tangara	Thraupidae	Passeriforme	Femea	Jovem	0	18	Aberto	Nao	seca	2	2014	CLBI_Parnamirim_RN	0	NA	NA	NA	01/02/2014	52.1	27.291.429
Tangara_palmarum	Tangara	Thraupidae	Passeriforme	Indeterminado	Adulto	0	39	Aberto	Nao	seca	2	2014	CLBI_Parnamirim_RN	1	-	NA	NA	01/02/2014	52.1	27.291.429
Piaya_cayana	Piaya	Cuculidae	Cuculiformes	Indeterminado	Adulto	0	101.98	Aberto	Nao	seca	2	2014	CLBI_Parnamirim_RN	1	-	NA	NA	01/02/2014	52.1	27.291.429
Coereba_flaveola	Coereba	Thraupidae	Passeriforme	Indeterminado	Jovem	0	10.01	Fechado	Nao	seca	2	2014	CLBI_Parnamirim_RN	0	NA	NA	NA	01/02/2014	52.1	27.291.429
Polioptila_plumbea	Polioptila	Polioptilidae	Passeriforme	Macho	Adulto	0	6	Aberto	Nao	seca	2	2014	CLBI_Parnamirim_RN	1	-	NA	NA	01/02/2014	52.1	27.291.429
Herpsilochmus_sellowi	Herpsilochmus	Thamnophilidae	Passeriforme	Femea	Adulto	0	7.5	Aberto	Nao	seca	2	2014	CLBI_Parnamirim_RN	1	-	NA	NA	01/02/2014	52.1	27.291.429
Columbina_talpacoti	Columbina	Columbidae	Columbiformes	Indeterminado	Adulto	0	46.04	Aberto	Nao	seca	2	2014	CLBI_Parnamirim_RN	1	+++	COTAL01	Haemoproteus	01/02/2014	52.1	27.291.429
Hemitriccus_margaritaceiventer	Hemitriccus	Rhynchocyclidae	Passeriforme	Indeterminado	Adulto	0	8.4	Fechado	Nao	seca	2	2014	CLBI_Parnamirim_RN	1	-	NA	NA	01/02/2014	52.1	27.291.429
Tachyphonus_rufus	Tachyphonus	Thraupidae	Passeriforme	Macho	Adulto	0	34.4	Aberto	Nao	seca	2	2014	CLBI_Parnamirim_RN	1	-	NA	NA	01/02/2014	52.1	27.291.429
Hylophilus_amaurocephalus	Hylophilus	Vireonidae	Passeriforme	Indeterminado	Adulto	0	11.59	Aberto	Nao	seca	2	2014	CLBI_Parnamirim_RN	1	-	NA	NA	01/02/2014	52.1	27.291.429
Polioptila_plumbea	Polioptila	Polioptilidae	Passeriforme	Femea	Adulto	0	6	Aberto	Nao	seca	2	2014	CLBI_Parnamirim_RN	0	NA	NA	NA	01/02/2014	52.1	27.291.429
Herpsilochmus_sellowi	Herpsilochmus	Thamnophilidae	Passeriforme	Macho	Adulto	0	7.5	Aberto	Nao	seca	2	2014	CLBI_Parnamirim_RN	0	-	NA	NA	01/02/2014	52.1	27.291.429
Columbina_passerina	Columbina	Columbidae	Columbiformes	Macho	Adulto	0	35.36	Aberto	Nao	seca	2	2014	CLBI_Parnamirim_RN	0	NA	NA	NA	01/02/2014	52.1	27.291.429
Elaenia_cristata	Elaenia	Tyrannidae	Passeriforme	Indeterminado	Adulto	0	18.2	Aberto	Sim	seca	2	2014	CLBI_Parnamirim_RN	0	NA	NA	NA	01/02/2014	52.1	27.291.429
Elaenia_cristata	Elaenia	Tyrannidae	Passeriforme	Indeterminado	Adulto	0	18.2	Aberto	Sim	seca	2	2014	CLBI_Parnamirim_RN	1	-	NA	NA	01/02/2014	52.1	27.291.429
Hydropsalis_torquata	Hydropsalis	Caprimulgidae	Caprimulgiformes	Femea	Adulto	0	58.5	Aberto	Nao	seca	2	2014	CLBI_Parnamirim_RN	1	-	NA	NA	01/02/2014	52.1	27.291.429
Cantorchilus_longirostris	Cantorchilus	Troglodytidae	Passeriforme	Indeterminado	Adulto	2	21.3	Fechado	Nao	seca	2	2014	CLBI_Parnamirim_RN	1	+++	CALON01	Plasmodium	01/02/2014	52.1	27.291.429
Columbina_talpacoti	Columbina	Columbidae	Columbiformes	Indeterminado	Adulto	0	46.04	Aberto	Nao	seca	2	2014	CLBI_Parnamirim_RN	1	+++	COTAL01	Haemoproteus	01/02/2014	52.1	27.291.429
Euphonia_chlorotica	Euphonia	Fringilidae	Passeriforme	Indeterminado	Jovem	0	11	Fechado	Nao	seca	2	2014	CLBI_Parnamirim_RN	1	-	NA	NA	01/02/2014	52.1	27.291.429
Cantorchilus_longirostris	Cantorchilus	Troglodytidae	Passeriforme	Indeterminado	Adulto	0	21.3	Fechado	Nao	seca	2	2014	CLBI_Parnamirim_RN	0	NA	NA	NA	01/02/2014	52.1	27.291.429
Hydropsalis_torquata	Hydropsalis	Caprimulgidae	Caprimulgiformes	Femea	Adulto	0	58.5	Aberto	Nao	seca	2	2014	CLBI_Parnamirim_RN	1	-	NA	NA	01/02/2014	52.1	27.291.429
Turdus_amaurochalinus	Turdus	Turdidae	Passeriforme	Indeterminado	Adulto	0	57.9	Aberto	Sim	seca	2	2014	CLBI_Parnamirim_RN	0	NA	NA	NA	01/02/2014	52.1	27.291.429
Tangara_palmarum	Tangara	Thraupidae	Passeriforme	Indeterminado	Adulto	0	39	Aberto	Nao	seca	2	2014	CLBI_Parnamirim_RN	0	-	NA	NA	01/02/2014	52.1	27.291.429
Herpsilochmus_pectoralis	Herpsilochmus	Thamnophilidae	Passeriforme	Macho	Adulto	0	10.86	Aberto	Nao	seca	2	2014	CLBI_Parnamirim_RN	1	-	NA	NA	01/02/2014	52.1	27.291.429
Piaya_cayana	Piaya	Cuculidae	Cuculiformes	Indeterminado	Adulto	0	101.98	Aberto	Nao	seca	2	2014	CLBI_Parnamirim_RN	0	-	NA	NA	01/02/2014	52.1	27.291.429
Tangara_cayana	Tangara	Thraupidae	Passeriforme	Femea	Adulto	1	18	Aberto	Nao	seca	2	2014	CLBI_Parnamirim_RN	0	-	NA	NA	01/02/2014	52.1	27.291.429
Coereba_flaveola	Coereba	Thraupidae	Passeriforme	Indeterminado	Adulto	0	10.01	Fechado	Nao	chuvosa	3	2014	CLBI_Parnamirim_RN	1	-	NA	NA	01/03/2014	262.1	27.430.323
Elaenia_cristata	Elaenia	Tyrannidae	Passeriforme	Indeterminado	Adulto	0	18.2	Aberto	Sim	chuvosa	3	2014	CLBI_Parnamirim_RN	1	-	NA	NA	01/03/2014	262.1	27.430.323
Polioptila_plumbea	Polioptila	Polioptilidae	Passeriforme	Macho	Adulto	0	6	Aberto	Nao	chuvosa	3	2014	CLBI_Parnamirim_RN	1	+++	POPLU01	Plasmodium	01/03/2014	262.1	27.430.323
Camptostoma_obsoletum	Camptostoma	Tyrannidae	Passeriforme	Indeterminado	Adulto	0	8.1	Fechado	Nao	chuvosa	3	2014	CLBI_Parnamirim_RN	0	NA	NA	NA	01/03/2014	262.1	27.430.323
Tachyphonus_rufus	Tachyphonus	Thraupidae	Passeriforme	Indeterminado	Adulto	0	34.4	Aberto	Nao	chuvosa	3	2014	CLBI_Parnamirim_RN	0	NA	NA	NA	01/03/2014	262.1	27.430.323
Cyclarhis_gujanensis	Cyclarhis	Vireonidae	Passeriforme	Indeterminado	Adulto	1	28.8	Aberto	Nao	chuvosa	3	2014	CLBI_Parnamirim_RN	1	-	NA	NA	01/03/2014	262.1	27.430.323
Formicivora_grisea	Formicivora	Thamnophilidae	Passeriforme	Femea	Adulto	2	10.36	Aberto	Nao	chuvosa	3	2014	CLBI_Parnamirim_RN	1	+++	TARUF02	Parahaemoproteus	01/03/2014	262.1	27.430.323
Turdus_amaurochalinus	Turdus	Turdidae	Passeriforme	Indeterminado	Adulto	0	57.9	Aberto	Sim	chuvosa	3	2014	CLBI_Parnamirim_RN	1	-	NA	NA	01/03/2014	262.1	27.430.323
Cyanocorax_cyanopogon	Cyanocorax	Corvidae	Passeriforme	Indeterminado	Adulto	0	146	Aberto	Nao	chuvosa	3	2014	CLBI_Parnamirim_RN	1	+++	H012	Plasmodium	01/03/2014	262.1	27.430.323
Hydropsalis_torquata	Hydropsalis	Caprimulgidae	Caprimulgiformes	Femea	Adulto	0	58.5	Aberto	Nao	chuvosa	3	2014	CLBI_Parnamirim_RN	0	NA	NA	NA	01/03/2014	262.1	27.430.323
Elaenia_cristata	Elaenia	Tyrannidae	Passeriforme	Indeterminado	Adulto	0	18.2	Aberto	Sim	chuvosa	3	2014	CLBI_Parnamirim_RN	0	NA	NA	NA	01/03/2014	262.1	27.430.323
Trogon_curucui	Trogon	Trogonidae	Trogoniformes	Macho	Adulto	0	54	Fechado	Nao	chuvosa	3	2014	CLBI_Parnamirim_RN	0	NA	NA	NA	01/03/2014	262.1	27.430.323
Piaya_cayana	Piaya	Cuculidae	Cuculiformes	Indeterminado	Adulto	0	101.98	Aberto	Nao	chuvosa	3	2014	CLBI_Parnamirim_RN	1	++	NA	NA	01/03/2014	262.1	27.430.323
Elaenia_cristata	Elaenia	Tyrannidae	Passeriforme	Indeterminado	Adulto	0	18.2	Aberto	Sim	chuvosa	3	2014	CLBI_Parnamirim_RN	0	NA	NA	NA	01/03/2014	262.1	27.430.323
Tangara_cayana	Tangara	Thraupidae	Passeriforme	Indeterminado	Jovem	0	18	Aberto	Nao	chuvosa	3	2014	CLBI_Parnamirim_RN	1	-	NA	NA	01/03/2014	262.1	27.430.323
Cantorchilus_longirostris	Cantorchilus	Troglodytidae	Passeriforme	Indeterminado	Adulto	0	21.3	Fechado	Nao	chuvosa	3	2014	CLBI_Parnamirim_RN	0	NA	NA	NA	01/03/2014	262.1	27.430.323
Tachyphonus_rufus	Tachyphonus	Thraupidae	Passeriforme	Macho	Adulto	0	34.4	Aberto	Nao	chuvosa	3	2014	CLBI_Parnamirim_RN	1	+++	TARUF02	Parahaemoproteus	01/03/2014	262.1	27.430.323
Schistochlamys_ruficapillus	Schistochlamys	Thraupidae	Passeriforme	Indeterminado	Adulto	0	31.2	Aberto	Sim	chuvosa	3	2014	CLBI_Parnamirim_RN	0	NA	NA	NA	01/03/2014	262.1	27.430.323
Neopelma_pallescens	Neopelma	Pipridae	Passeriforme	Indeterminado	Adulto	0	18.2	Aberto	Nao	chuvosa	3	2014	CLBI_Parnamirim_RN	1	-	NA	NA	01/03/2014	262.1	27.430.323
Turdus_leucomelas	Turdus	Turdidae	Passeriforme	Indeterminado	Adulto	0	69.1	Aberto	Nao	chuvosa	3	2014	CLBI_Parnamirim_RN	1	+++	PAMIT01	Plasmodium	01/03/2014	262.1	27.430.323
Myiodynastes_maculatus	Myiodynastes	Tyrannidae	Passeriforme	indeterminado	Adulto	0	43.2	Aberto	Sim	chuvosa	3	2014	CLBI_Parnamirim_RN	0	NA	NA	NA	01/03/2014	262.1	27.430.323
Elaenia_cristata	Elaenia	Tyrannidae	Passeriforme	Indeterminado	Adulto	0	18.2	Aberto	Sim	chuvosa	3	2014	CLBI_Parnamirim_RN	0	NA	NA	NA	01/03/2014	262.1	27.430.323
Cnemotriccus_fuscatus	Cnemotriccus	Tyrannidae	Passeriforme	Indeterminado	Adulto	0	13.6	Aberto	Nao	chuvosa	3	2014	CLBI_Parnamirim_RN	0	NA	NA	NA	01/03/2014	262.1	27.430.323
Columbina_passerina	Columbina	Columbidae	Columbiformes	Macho	Adulto	0	35.36	Aberto	Nao	chuvosa	3	2014	CLBI_Parnamirim_RN	1	-	NA	NA	01/03/2014	262.1	27.430.323
Turdus_leucomelas	Turdus	Turdidae	Passeriforme	Macho	Adulto	0	69.1	Aberto	Nao	chuvosa	3	2014	CLBI_Parnamirim_RN	1	++	NA	NA	01/03/2014	262.1	27.430.323
Thamnophilus_doliatus	Thamnophilus	Thamnophilidae	Passeriforme	Macho	Adulto	2	27.03	Aberto	Nao	chuvosa	3	2014	CLBI_Parnamirim_RN	0	NA	NA	NA	01/03/2014	262.1	27.430.323
Elaenia_cristata	Elaenia	Tyrannidae	Passeriforme	Indeterminado	Adulto	0	18.2	Aberto	Sim	chuvosa	3	2014	CLBI_Parnamirim_RN	0	NA	NA	NA	01/03/2014	262.1	27.430.323
Tachyphonus_rufus	Tachyphonus	Thraupidae	Passeriforme	Indeterminado	Jovem	0	34.4	Aberto	Nao	chuvosa	3	2014	CLBI_Parnamirim_RN	1	-	NA	NA	01/03/2014	262.1	27.430.323
Coereba_flaveola	Coereba	Thraupidae	Passeriforme	Indeterminado	Adulto	0	10.01	Fechado	Nao	chuvosa	3	2014	CLBI_Parnamirim_RN	1	-	NA	NA	01/03/2014	262.1	27.430.323
Cnemotriccus_fuscatus	Cnemotriccus	Tyrannidae	Passeriforme	INdeterminado	Adulto	0	13.6	Aberto	Nao	chuvosa	3	2014	CLBI_Parnamirim_RN	0	NA	NA	NA	01/03/2014	262.1	27.430.323
Turdus_leucomelas	Turdus	Turdidae	Passeriforme	Macho	Jovem	0	69.1	Aberto	Nao	chuvosa	3	2014	CLBI_Parnamirim_RN	0	NA	NA	NA	01/03/2014	262.1	27.430.323
Vireo_olivaceus	Vireo	Vireonidae	Passeriforme	Indeterminado	Adulto	0	16.06	Aberto	Sim	chuvosa	3	2014	CLBI_Parnamirim_RN	1	-	NA	NA	01/03/2014	262.1	27.430.323
Turdus_amaurochalinus	Turdus	Turdidae	Passeriforme	Indeterminado	Adulto	2	57.9	Aberto	Sim	chuvosa	3	2014	CLBI_Parnamirim_RN	0	NA	NA	NA	01/03/2014	262.1	27.430.323
Coereba_flaveola	Coereba	Thraupidae	Passeriforme	indeterminado	Adulto	0	10.01	Fechado	Nao	chuvosa	3	2014	CLBI_Parnamirim_RN	0	NA	NA	NA	01/03/2014	262.1	27.430.323
Herpsilochmus_sellowi	Herpsilochmus	Thamnophilidae	Passeriforme	Macho	Adulto	0	7.5	Aberto	Nao	chuvosa	3	2014	CLBI_Parnamirim_RN	1	-	NA	NA	01/03/2014	262.1	27.430.323
Coereba_flaveola	Coereba	Thraupidae	Passeriforme	Indeterminado	Adulto	0	10.01	Fechado	Nao	chuvosa	3	2014	CLBI_Parnamirim_RN	0	NA	NA	NA	01/03/2014	262.1	27.430.323
Cyanocorax_cyanopogon	Cyanocorax	Corvidae	Passeriforme	Indeterminado	Adulto	2	146	Aberto	Nao	chuvosa	3	2014	CLBI_Parnamirim_RN	1	+++	PAMIT01	Plasmodium	01/03/2014	262.1	27.430.323
Cyclarhis_gujanensis	Cyclarhis	Vireonidae	Passeriforme	Indeterminado	Adulto	2	28.8	Aberto	Nao	chuvosa	3	2014	CLBI_Parnamirim_RN	1	-	NA	NA	01/03/2014	262.1	27.430.323
Tachyphonus_rufus	Tachyphonus	Thraupidae	Passeriforme	Indeterminado	Jovem	0	34.4	Aberto	Nao	chuvosa	3	2014	CLBI_Parnamirim_RN	0	NA	NA	NA	01/03/2014	262.1	27.430.323
Tachyphonus_rufus	Tachyphonus	Thraupidae	Passeriforme	indeterminado	Jovem	0	34.4	Aberto	Nao	chuvosa	3	2014	CLBI_Parnamirim_RN	1	+++	TARUF02	Parahaemoproteus	01/03/2014	262.1	27.430.323
Elaenia_cristata	Elaenia	Tyrannidae	Passeriforme	Indeterminado	Adulto	0	18.2	Aberto	Sim	chuvosa	3	2014	CLBI_Parnamirim_RN	1	-	NA	NA	01/03/2014	262.1	27.430.323
Turdus_leucomelas	Turdus	Turdidae	Passeriforme	Femea	Jovem	0	69.1	Aberto	Nao	chuvosa	3	2014	CLBI_Parnamirim_RN	0	NA	NA	NA	01/03/2014	262.1	27.430.323
Tachyphonus_rufus	Tachyphonus	Thraupidae	Passeriforme	Macho	Adulto	0	34.4	Aberto	Nao	chuvosa	3	2014	CLBI_Parnamirim_RN	1	+++	TARUF02	Parahaemoproteus	01/03/2014	262.1	27.430.323
Tachyphonus_rufus	Tachyphonus	Thraupidae	Passeriforme	Femea	Adulto	2	34.4	Aberto	Nao	chuvosa	3	2014	CLBI_Parnamirim_RN	1	+++	TARUF02	Parahaemoproteus	01/03/2014	262.1	27.430.323
Columbina_talpacoti	Columbina	Columbidae	Columbiformes	Femea	Adulto	0	46.04	Aberto	Nao	chuvosa	3	2014	CLBI_Parnamirim_RN	1	++	NA	NA	01/03/2014	262.1	27.430.323
Tachyphonus_rufus	Tachyphonus	Thraupidae	Passeriforme	Macho	Adulto	0	34.4	Aberto	Nao	chuvosa	3	2014	CLBI_Parnamirim_RN	1	+++	NA	NA	01/03/2014	262.1	27.430.323
Elaenia_cristata	Elaenia	Tyrannidae	Passeriforme	Indeterminado	Adulto	0	18.2	Aberto	Sim	chuvosa	3	2014	CLBI_Parnamirim_RN	1	++	NA	NA	01/03/2014	262.1	27.430.323
Elaenia_chilensis	Elaenia	Tyrannidae	Passeriforme	Indeterminado	Adulto	0	15.5	Aberto	Sim	chuvosa	4	2014	CLBI_Parnamirim_RN	0	NA	NA	NA	01/04/2014	81.9	27.605.333
Vireo_olivaceus	Vireo	Vireonidae	Passeriforme	Indeterminado	Adulto	0	16.06	Aberto	Sim	chuvosa	4	2014	CLBI_Parnamirim_RN	1	-	NA	NA	01/04/2014	81.9	27.605.333
Tachyphonus_rufus	Tachyphonus	Thraupidae	Passeriforme	Indeterminado	Jovem	0	34.4	Aberto	Nao	chuvosa	4	2014	CLBI_Parnamirim_RN	1	-	NA	NA	01/04/2014	81.9	27.605.333
Coereba_flaveola	Coereba	Thraupidae	Passeriforme	Indeterminado	Adulto	0	10.01	Fechado	Nao	chuvosa	4	2014	CLBI_Parnamirim_RN	0	NA	NA	NA	01/04/2014	81.9	27.605.333
Elaenia_chilensis	Elaenia	Tyrannidae	Passeriforme	Indeterminado	Jovem	0	15.5	Aberto	Sim	chuvosa	4	2014	CLBI_Parnamirim_RN	1	+++	BAFLA04	Plasmodium	01/04/2014	81.9	27.605.333
Coereba_flaveola	Coereba	Thraupidae	Passeriforme	Indeterminado	Adulto	0	10.01	Fechado	Nao	chuvosa	4	2014	CLBI_Parnamirim_RN	0	NA	NA	NA	01/04/2014	81.9	27.605.333
Elaenia_chilensis	Elaenia	Tyrannidae	Passeriforme	Indeterminado	Jovem	0	15.5	Aberto	Sim	chuvosa	4	2014	CLBI_Parnamirim_RN	0	NA	NA	NA	01/04/2014	81.9	27.605.333
Hydropsalis_torquata	Hydropsalis	Caprimulgidae	Caprimulgiformes	Macho	Adulto	0	58.5	Aberto	Nao	chuvosa	4	2014	CLBI_Parnamirim_RN	0	NA	NA	NA	01/04/2014	81.9	27.605.333
Elaenia_chilensis	Elaenia	Tyrannidae	Passeriforme	Indeterminado	Jovem	0	15.5	Aberto	Sim	chuvosa	4	2014	CLBI_Parnamirim_RN	0	NA	NA	NA	01/04/2014	81.9	27.605.333
Elaenia_chilensis	Elaenia	Tyrannidae	Passeriforme	Indeterminado	Jovem	0	15.5	Aberto	Sim	chuvosa	4	2014	CLBI_Parnamirim_RN	0	NA	NA	NA	01/04/2014	81.9	27.605.333
Neopelma_pallescens	Neopelma	Pipridae	Passeriforme	Indeterminado	Adulto	0	18.2	Aberto	Nao	chuvosa	4	2014	CLBI_Parnamirim_RN	0	NA	NA	NA	01/04/2014	81.9	27.605.333
Elaenia_chilensis	Elaenia	Tyrannidae	Passeriforme	Indeterminado	Jovem	0	15.5	Aberto	Sim	chuvosa	4	2014	CLBI_Parnamirim_RN	0	NA	NA	NA	01/04/2014	81.9	27.605.333
Elaenia_chilensis	Elaenia	Tyrannidae	Passeriforme	Indeterminado	Adulto	0	15.5	Aberto	Sim	chuvosa	4	2014	CLBI_Parnamirim_RN	0	NA	NA	NA	01/04/2014	81.9	27.605.333
Coereba_flaveola	Coereba	Thraupidae	Passeriforme	Indeterminado	Adulto	0	10.01	Fechado	Nao	chuvosa	4	2014	CLBI_Parnamirim_RN	0	NA	NA	NA	01/04/2014	81.9	27.605.333
Elaenia_chilensis	Elaenia	Tyrannidae	Passeriforme	Indeterminado	Adulto	0	15.5	Aberto	Sim	chuvosa	4	2014	CLBI_Parnamirim_RN	0	NA	NA	NA	01/04/2014	81.9	27.605.333
Columbina_talpacoti	Columbina	Columbidae	Columbiformes	Indeterminado	Adulto	0	46.04	Aberto	Nao	chuvosa	4	2014	CLBI_Parnamirim_RN	0	NA	NA	NA	01/04/2014	81.9	27.605.333
Elaenia_chilensis	Elaenia	Tyrannidae	Passeriforme	Indeterminado	Adulto	0	15.5	Aberto	Sim	chuvosa	4	2014	CLBI_Parnamirim_RN	0	NA	NA	NA	01/04/2014	81.9	27.605.333
Elaenia_chilensis	Elaenia	Tyrannidae	Passeriforme	Indeterminado	Adulto	0	15.5	Aberto	Sim	chuvosa	4	2014	CLBI_Parnamirim_RN	0	NA	NA	NA	01/04/2014	81.9	27.605.333
Elaenia_chilensis	Elaenia	Tyrannidae	Passeriforme	Indeterminado	Jovem	0	15.5	Aberto	Sim	chuvosa	4	2014	CLBI_Parnamirim_RN	0	NA	NA	NA	01/04/2014	81.9	27.605.333
Coereba_flaveola	Coereba	Thraupidae	Passeriforme	Indeterminado	Adulto	0	10.01	Fechado	Nao	chuvosa	4	2014	CLBI_Parnamirim_RN	0	NA	NA	NA	01/04/2014	81.9	27.605.333
Elaenia_chilensis	Elaenia	Tyrannidae	Passeriforme	Indeterminado	Adulto	0	15.5	Aberto	Sim	chuvosa	4	2014	CLBI_Parnamirim_RN	0	NA	NA	NA	01/04/2014	81.9	27.605.333
Elaenia_chilensis	Elaenia	Tyrannidae	Passeriforme	Indeterminado	Adulto	0	15.5	Aberto	Sim	chuvosa	4	2014	CLBI_Parnamirim_RN	0	NA	NA	NA	01/04/2014	81.9	27.605.333
Elaenia_chilensis	Elaenia	Tyrannidae	Passeriforme	Indeterminado	Jovem	0	15.5	Aberto	Sim	chuvosa	4	2014	CLBI_Parnamirim_RN	1	-	NA	NA	01/04/2014	81.9	27.605.333
Cnemotriccus_fuscatus	Cnemotriccus	Tyrannidae	Passeriforme	Indeterminado	Adulto	0	13.6	Aberto	Nao	chuvosa	4	2014	CLBI_Parnamirim_RN	0	NA	NA	NA	01/04/2014	81.9	27.605.333
Elaenia_chilensis	Elaenia	Tyrannidae	Passeriforme	Indeterminado	Adulto	1	15.5	Aberto	Sim	chuvosa	4	2014	CLBI_Parnamirim_RN	1	-	NA	NA	01/04/2014	81.9	27.605.333
Taraba_major	Taraba	Thamnophilidae	Passeriforme	Indeterminado	Jovem	0	59.2	Aberto	Nao	chuvosa	4	2014	CLBI_Parnamirim_RN	0	NA	NA	NA	01/04/2014	81.9	27.605.333
Elaenia_chilensis	Elaenia	Tyrannidae	Passeriforme	Indeterminado	Adulto	0	15.5	Aberto	Sim	chuvosa	4	2014	CLBI_Parnamirim_RN	0	NA	NA	NA	01/04/2014	81.9	27.605.333
Elaenia_flavogaster	Elaenia	Tyrannidae	Passeriforme	Indeterminado	Adulto	0	24.8	Aberto	Nao	chuvosa	4	2014	CLBI_Parnamirim_RN	0	NA	NA	NA	01/04/2014	81.9	27.605.333
Elaenia_chilensis	Elaenia	Tyrannidae	Passeriforme	Indeterminado	Adulto	0	15.5	Aberto	Sim	chuvosa	4	2014	CLBI_Parnamirim_RN	0	NA	NA	NA	01/04/2014	81.9	27.605.333
Elaenia_chilensis	Elaenia	Tyrannidae	Passeriforme	Indeterminado	Jovem	0	15.5	Aberto	Sim	chuvosa	4	2014	CLBI_Parnamirim_RN	0	NA	NA	NA	01/04/2014	81.9	27.605.333
Elaenia_chilensis	Elaenia	Tyrannidae	Passeriforme	Indeterminado	Adulto	0	15.5	Aberto	Sim	chuvosa	4	2014	CLBI_Parnamirim_RN	0	NA	NA	NA	01/04/2014	81.9	27.605.333
Elaenia_chilensis	Elaenia	Tyrannidae	Passeriforme	Indeterminado	Jovem	0	15.5	Aberto	Sim	chuvosa	4	2014	CLBI_Parnamirim_RN	0	NA	NA	NA	01/04/2014	81.9	27.605.333
Elaenia_chilensis	Elaenia	Tyrannidae	Passeriforme	Indeterminado	Jovem	0	15.5	Aberto	Sim	chuvosa	4	2014	CLBI_Parnamirim_RN	0	NA	NA	NA	01/04/2014	81.9	27.605.333
Cyclarhis_gujanensis	Cyclarhis	Vireonidae	Passeriforme	Indeterminado	adulto	0	28.8	Aberto	Nao	chuvosa	4	2014	CLBI_Parnamirim_RN	0	NA	NA	NA	01/04/2014	81.9	27.605.333
Elaenia_chilensis	Elaenia	Tyrannidae	Passeriforme	Indeterminado	Adulto	0	15.5	Aberto	Sim	chuvosa	4	2014	CLBI_Parnamirim_RN	1	+	NA	NA	01/04/2014	81.9	27.605.333
Elaenia_chilensis	Elaenia	Tyrannidae	Passeriforme	Indeterminado	Jovem	0	15.5	Aberto	Sim	chuvosa	4	2014	CLBI_Parnamirim_RN	1	-	NA	NA	01/04/2014	81.9	27.605.333
Elaenia_chilensis	Elaenia	Tyrannidae	Passeriforme	Indeterminado	Adulto	1	15.5	Aberto	Sim	chuvosa	4	2014	CLBI_Parnamirim_RN	0	NA	NA	NA	01/04/2014	81.9	27.605.333
Elaenia_chilensis	Elaenia	Tyrannidae	Passeriforme	Indeterminado	Jovem	0	15.5	Aberto	Sim	chuvosa	4	2014	CLBI_Parnamirim_RN	0	NA	NA	NA	01/04/2014	81.9	27.605.333
Vireo_olivaceus	Vireo	Vireonidae	Passeriforme	Indeterminado	Adulto	0	16.06	Aberto	Sim	chuvosa	4	2014	CLBI_Parnamirim_RN	1	-	NA	NA	01/04/2014	81.9	27.605.333
Cantorchilus_longirostris	Cantorchilus	Troglodytidae	Passeriforme	Indeterminado	Adulto	0	21.3	Fechado	Nao	chuvosa	4	2014	CLBI_Parnamirim_RN	0	NA	NA	NA	01/04/2014	81.9	27.605.333
Myiarchus_tyrannulus	Myiarchus	Tyrannidae	Passeriforme	Indeterminado	Adulto	0	35.45	Aberto	Sim	chuvosa	4	2014	CLBI_Parnamirim_RN	0	NA	NA	NA	01/04/2014	81.9	27.605.333
Hydropsalis_torquata	Hydropsalis	Caprimulgidae	Caprimulgiformes	Femea	Adulto	0	58.5	Aberto	Nao	chuvosa	4	2014	CLBI_Parnamirim_RN	0	NA	NA	NA	01/04/2014	81.9	27.605.333
Elaenia_chilensis	Elaenia	Tyrannidae	Passeriforme	Indeterminado	Adulto	0	15.5	Aberto	Sim	chuvosa	4	2014	CLBI_Parnamirim_RN	0	NA	NA	NA	01/04/2014	81.9	27.605.333
Elaenia_chilensis	Elaenia	Tyrannidae	Passeriforme	Indeterminado	Adulto	0	15.5	Aberto	Sim	chuvosa	4	2014	CLBI_Parnamirim_RN	0	NA	NA	NA	01/04/2014	81.9	27.605.333
Herpsilochmus_sellowi	Herpsilochmus	Thamnophilidae	Passeriforme	Indeterminado	Adulto	0	7.5	Aberto	Nao	chuvosa	4	2014	CLBI_Parnamirim_RN	0	NA	NA	NA	01/04/2014	81.9	27.605.333
Coereba_flaveola	Coereba	Thraupidae	Passeriforme	Indeterminado	Adulto	0	10.01	Fechado	Nao	chuvosa	4	2014	CLBI_Parnamirim_RN	0	NA	NA	NA	01/04/2014	81.9	27.605.333
Coereba_flaveola	Coereba	Thraupidae	Passeriforme	Indeterminado	Jovem	0	10.01	Fechado	Nao	chuvosa	4	2014	CLBI_Parnamirim_RN	0	NA	NA	NA	01/04/2014	81.9	27.605.333
Elaenia_chilensis	Elaenia	Tyrannidae	Passeriforme	Indeterminado	Jovem	0	15.5	Aberto	Sim	chuvosa	4	2014	CLBI_Parnamirim_RN	0	NA	NA	NA	01/04/2014	81.9	27.605.333
Elaenia_chilensis	Elaenia	Tyrannidae	Passeriforme	Indeterminado	Jovem	0	15.5	Aberto	Sim	chuvosa	4	2014	CLBI_Parnamirim_RN	0	NA	NA	NA	01/04/2014	81.9	27.605.333
Coereba_flaveola	Coereba	Thraupidae	Passeriforme	Indeterminado	Adulto	0	10.01	Fechado	Nao	chuvosa	4	2014	CLBI_Parnamirim_RN	0	NA	NA	NA	01/04/2014	81.9	27.605.333
Elaenia_chilensis	Elaenia	Tyrannidae	Passeriforme	Indeterminado	Adulto	0	15.5	Aberto	Sim	chuvosa	4	2014	CLBI_Parnamirim_RN	0	NA	NA	NA	01/04/2014	81.9	27.605.333
Tangara_sayaca	Tangara	Thraupidae	Passeriforme	Indeterminado	Adulto	0	32.49	Aberto	Sim	chuvosa	4	2014	CLBI_Parnamirim_RN	0	NA	NA	NA	01/04/2014	81.9	27.605.333
Elaenia_chilensis	Elaenia	Tyrannidae	Passeriforme	Indeterminado	Adulto	0	15.5	Aberto	Sim	chuvosa	4	2014	CLBI_Parnamirim_RN	0	NA	NA	NA	01/04/2014	81.9	27.605.333
Elaenia_chilensis	Elaenia	Tyrannidae	Passeriforme	Indeterminado	Adulto	0	15.5	Aberto	Sim	chuvosa	4	2014	CLBI_Parnamirim_RN	0	NA	NA	NA	01/04/2014	81.9	27.605.333
Columbina_talpacoti	Columbina	Columbidae	Columbiformes	Indeterminado	Adulto	0	46.04	Aberto	Nao	chuvosa	4	2014	CLBI_Parnamirim_RN	0	NA	NA	NA	01/04/2014	81.9	27.605.333
Cantorchilus_longirostris	Cantorchilus	Troglodytidae	Passeriforme	Indeterminado	Adulto	1	21.3	Fechado	Nao	chuvosa	4	2014	CLBI_Parnamirim_RN	0	NA	NA	NA	01/04/2014	81.9	27.605.333
Elaenia_chilensis	Elaenia	Tyrannidae	Passeriforme	Indeterminado	Adulto	0	15.5	Aberto	Sim	chuvosa	4	2014	CLBI_Parnamirim_RN	0	NA	NA	NA	01/04/2014	81.9	27.605.333
Elaenia_chilensis	Elaenia	Tyrannidae	Passeriforme	Indeterminado	Jovem	0	15.5	Aberto	Sim	chuvosa	4	2014	CLBI_Parnamirim_RN	0	NA	NA	NA	01/04/2014	81.9	27.605.333
Elaenia_cristata	Elaenia	Tyrannidae	Passeriforme	Indeterminado	Adulto	0	18.2	Aberto	Sim	chuvosa	4	2014	CLBI_Parnamirim_RN	0	NA	NA	NA	01/04/2014	81.9	27.605.333
Elaenia_chilensis	Elaenia	Tyrannidae	Passeriforme	Indeterminado	Adulto	0	15.5	Aberto	Sim	chuvosa	4	2014	CLBI_Parnamirim_RN	0	NA	NA	NA	01/04/2014	81.9	27.605.333
Elaenia_chilensis	Elaenia	Tyrannidae	Passeriforme	Indeterminado	Adulto	0	15.5	Aberto	Sim	chuvosa	4	2014	CLBI_Parnamirim_RN	0	NA	NA	NA	01/04/2014	81.9	27.605.333
Cyanoloxia_brissonii	Cyanoloxia	Cardinalidae	Passeriforme	Indeterminado	Jovem	1	27.5	Aberto	Nao	chuvosa	4	2014	CLBI_Parnamirim_RN	0	NA	NA	NA	01/04/2014	81.9	27.605.333
Elaenia_chilensis	Elaenia	Tyrannidae	Passeriforme	Indeterminado	Adulto	0	15.5	Aberto	Sim	chuvosa	4	2014	CLBI_Parnamirim_RN	0	NA	NA	NA	01/04/2014	81.9	27.605.333
Elaenia_chilensis	Elaenia	Tyrannidae	Passeriforme	Indeterminado	Adulto	0	15.5	Aberto	Sim	chuvosa	4	2014	CLBI_Parnamirim_RN	0	NA	NA	NA	01/04/2014	81.9	27.605.333
Elaenia_chilensis	Elaenia	Tyrannidae	Passeriforme	Indeterminado	Jovem	0	15.5	Aberto	Sim	chuvosa	4	2014	CLBI_Parnamirim_RN	0	NA	NA	NA	01/04/2014	81.9	27.605.333
Elaenia_chilensis	Elaenia	Tyrannidae	Passeriforme	Indeterminado	Adulto	0	15.5	Aberto	Sim	chuvosa	4	2014	CLBI_Parnamirim_RN	0	NA	NA	NA	01/04/2014	81.9	27.605.333
Trogon_curucui	Trogon	Trogonidae	Trogoniformes	Macho	Adulto	0	54	Fechado	Nao	chuvosa	4	2014	CLBI_Parnamirim_RN	0	NA	NA	NA	01/04/2014	81.9	27.605.333
Elaenia_chilensis	Elaenia	Tyrannidae	Passeriforme	Indeterminado	Adulto	0	15.5	Aberto	Sim	chuvosa	4	2014	CLBI_Parnamirim_RN	0	NA	NA	NA	01/04/2014	81.9	27.605.333
Elaenia_chilensis	Elaenia	Tyrannidae	Passeriforme	Indeterminado	Adulto	0	15.5	Aberto	Sim	chuvosa	4	2014	CLBI_Parnamirim_RN	0	NA	NA	NA	01/04/2014	81.9	27.605.333
Elaenia_chilensis	Elaenia	Tyrannidae	Passeriforme	Indeterminado	Jovem	0	15.5	Aberto	Sim	chuvosa	4	2014	CLBI_Parnamirim_RN	0	NA	NA	NA	01/04/2014	81.9	27.605.333
Elaenia_chilensis	Elaenia	Tyrannidae	Passeriforme	Indeterminado	Adulto	0	15.5	Aberto	Sim	chuvosa	4	2014	CLBI_Parnamirim_RN	1	-	NA	NA	01/04/2014	81.9	27.605.333
Elaenia_chilensis	Elaenia	Tyrannidae	Passeriforme	Indeterminado	Jovem	0	15.5	Aberto	Sim	chuvosa	4	2014	CLBI_Parnamirim_RN	0	NA	NA	NA	01/04/2014	81.9	27.605.333
Thamnophilus_doliatus	Thamnophilus	Thamnophilidae	Passeriforme	Indeterminado	Adulto	0	27.03	Aberto	Nao	chuvosa	4	2014	CLBI_Parnamirim_RN	0	NA	NA	NA	01/04/2014	81.9	27.605.333
Elaenia_chilensis	Elaenia	Tyrannidae	Passeriforme	Indeterminado	Adulto	0	15.5	Aberto	Sim	chuvosa	4	2014	CLBI_Parnamirim_RN	0	NA	NA	NA	01/04/2014	81.9	27.605.333
Elaenia_chilensis	Elaenia	Tyrannidae	Passeriforme	Indeterminado	Adulto	0	15.5	Aberto	Sim	chuvosa	4	2014	CLBI_Parnamirim_RN	1	+++	ELALB01	Parahaemoproteus	01/04/2014	81.9	27.605.333
Cyclarhis_gujanensis	Cyclarhis	Vireonidae	Passeriforme	Indeterminado	Adulto	0	28.8	Aberto	Nao	chuvosa	4	2014	CLBI_Parnamirim_RN	0	NA	NA	NA	01/04/2014	81.9	27.605.333
Hydropsalis_torquata	Hydropsalis	Caprimulgidae	Caprimulgiformes	Femea	Adulto	0	58.5	Aberto	Nao	chuvosa	4	2014	CLBI_Parnamirim_RN	0	NA	NA	NA	01/04/2014	81.9	27.605.333
Elaenia_chilensis	Elaenia	Tyrannidae	Passeriforme	Indeterminado	Adulto	0	15.5	Aberto	Sim	chuvosa	4	2014	CLBI_Parnamirim_RN	0	NA	NA	NA	01/04/2014	81.9	27.605.333
Hydropsalis_torquata	Hydropsalis	Caprimulgidae	Caprimulgiformes	Femea	Adulto	0	58.5	Aberto	Nao	chuvosa	4	2014	CLBI_Parnamirim_RN	1	+	NA	NA	01/04/2014	81.9	27.605.333
Elaenia_chilensis	Elaenia	Tyrannidae	Passeriforme	Indeterminado	Adulto	0	15.5	Aberto	Sim	chuvosa	4	2014	CLBI_Parnamirim_RN	0	NA	NA	NA	01/04/2014	81.9	27.605.333
Elaenia_chilensis	Elaenia	Tyrannidae	Passeriforme	Indeterminado	Jovem	0	15.5	Aberto	Sim	chuvosa	4	2014	CLBI_Parnamirim_RN	0	NA	NA	NA	01/04/2014	81.9	27.605.333
Elaenia_chilensis	Elaenia	Tyrannidae	Passeriforme	Indeterminado	Jovem	0	15.5	Aberto	Sim	chuvosa	4	2014	CLBI_Parnamirim_RN	0	NA	NA	NA	01/04/2014	81.9	27.605.333
Neopelma_pallescens	Neopelma	Pipridae	Passeriforme	Indeterminado	Adulto	0	18.2	Aberto	Nao	chuvosa	4	2014	CLBI_Parnamirim_RN	0	NA	NA	NA	01/04/2014	81.9	27.605.333
Elaenia_chilensis	Elaenia	Tyrannidae	Passeriforme	Indeterminado	Jovem	0	15.5	Aberto	Sim	chuvosa	4	2014	CLBI_Parnamirim_RN	0	NA	NA	NA	01/04/2014	81.9	27.605.333
Elaenia_chilensis	Elaenia	Tyrannidae	Passeriforme	Indeterminado	Adulto	0	15.5	Aberto	Sim	chuvosa	4	2014	CLBI_Parnamirim_RN	0	NA	NA	NA	01/04/2014	81.9	27.605.333
Elaenia_chilensis	Elaenia	Tyrannidae	Passeriforme	Indeterminado	Adulto	0	15.5	Aberto	Sim	chuvosa	4	2014	CLBI_Parnamirim_RN	0	NA	NA	NA	01/04/2014	81.9	27.605.333
Elaenia_cristata	Elaenia	Tyrannidae	Passeriforme	Indeterminado	Adulto	0	18.2	Aberto	Sim	chuvosa	4	2014	CLBI_Parnamirim_RN	0	NA	NA	NA	01/04/2014	81.9	27.605.333
Elaenia_chilensis	Elaenia	Tyrannidae	Passeriforme	Indeterminado	Jovem	0	15.5	Aberto	Sim	chuvosa	4	2014	CLBI_Parnamirim_RN	0	NA	NA	NA	01/04/2014	81.9	27.605.333
Tangara_cayana	Tangara	Thraupidae	Passeriforme	Femea	Jovem	0	18	Aberto	Nao	chuvosa	4	2014	CLBI_Parnamirim_RN	0	NA	NA	NA	01/04/2014	81.9	27.605.333
Elaenia_chilensis	Elaenia	Tyrannidae	Passeriforme	Indeterminado	Adulto	0	15.5	Aberto	Sim	chuvosa	4	2014	CLBI_Parnamirim_RN	0	NA	NA	NA	01/04/2014	81.9	27.605.333
Hydropsalis_torquata	Hydropsalis	Caprimulgidae	Caprimulgiformes	Femea	Adulto	0	58.5	Aberto	Nao	chuvosa	5	2014	CLBI_Parnamirim_RN	1	-	NA	NA	01/05/2014	191	26.566.452
Hydropsalis_torquata	Hydropsalis	Caprimulgidae	Caprimulgiformes	Indeterminado	Adulto	0	58.5	Aberto	Nao	chuvosa	5	2014	CLBI_Parnamirim_RN	0	NA	NA	NA	01/05/2014	191	26.566.452
Cantorchilus_longirostris	Cantorchilus	Troglodytidae	Passeriforme	Indeterminado	Adulto	0	21.3	Fechado	Nao	chuvosa	5	2014	CLBI_Parnamirim_RN	0	NA	NA	NA	01/05/2014	191	26.566.452
Elaenia_chilensis	Elaenia	Tyrannidae	Passeriforme	Indeterminado	Adulto	0	15.5	Aberto	Sim	chuvosa	5	2014	CLBI_Parnamirim_RN	0	NA	NA	NA	01/05/2014	191	26.566.452
Coereba_flaveola	Coereba	Thraupidae	Passeriforme	Indeterminado	Adulto	0	10.01	Fechado	Nao	chuvosa	5	2014	CLBI_Parnamirim_RN	1	+++	BAFLA04	Plasmodium	01/05/2014	191	26.566.452
Hydropsalis_torquata	Hydropsalis	Caprimulgidae	Caprimulgiformes	Femea	Adulto	0	58.5	Aberto	Nao	chuvosa	5	2014	CLBI_Parnamirim_RN	0	NA	NA	NA	01/05/2014	191	26.566.452
Elaenia_chilensis	Elaenia	Tyrannidae	Passeriforme	Indeterminado	Adulto	0	15.5	Aberto	Sim	chuvosa	5	2014	CLBI_Parnamirim_RN	0	NA	NA	NA	01/05/2014	191	26.566.452
Tachyphonus_rufus	Tachyphonus	Thraupidae	Passeriforme	Indeterminado	Jovem	0	34.4	Aberto	Nao	chuvosa	5	2014	CLBI_Parnamirim_RN	0	NA	NA	NA	01/05/2014	191	26.566.452
Elaenia_chilensis	Elaenia	Tyrannidae	Passeriforme	Indeterminado	Adulto	0	15.5	Aberto	Sim	chuvosa	5	2014	CLBI_Parnamirim_RN	0	NA	NA	NA	01/05/2014	191	26.566.452
Elaenia_chilensis	Elaenia	Tyrannidae	Passeriforme	Indeterminado	Jovem	0	15.5	Aberto	Sim	chuvosa	5	2014	CLBI_Parnamirim_RN	0	NA	NA	NA	01/05/2014	191	26.566.452
Elaenia_chilensis	Elaenia	Tyrannidae	Passeriforme	Indeterminado	Adulto	0	15.5	Aberto	Sim	chuvosa	5	2014	CLBI_Parnamirim_RN	0	NA	NA	NA	01/05/2014	191	26.566.452
Elaenia_chilensis	Elaenia	Tyrannidae	Passeriforme	Indeterminado	Jovem	0	15.5	Aberto	Sim	chuvosa	5	2014	CLBI_Parnamirim_RN	1	-	NA	NA	01/05/2014	191	26.566.452
Elaenia_chilensis	Elaenia	Tyrannidae	Passeriforme	Indeterminado	Adulto	0	15.5	Aberto	Sim	chuvosa	5	2014	CLBI_Parnamirim_RN	0	NA	NA	NA	01/05/2014	191	26.566.452
Elaenia_chilensis	Elaenia	Tyrannidae	Passeriforme	Indeterminado	Adulto	0	15.5	Aberto	Sim	chuvosa	5	2014	CLBI_Parnamirim_RN	0	NA	NA	NA	01/05/2014	191	26.566.452
Elaenia_cristata	Elaenia	Tyrannidae	Passeriforme	Indeterminado	Adulto	0	18.2	Aberto	Sim	chuvosa	5	2014	CLBI_Parnamirim_RN	0	NA	NA	NA	01/05/2014	191	26.566.452
Elaenia_chilensis	Elaenia	Tyrannidae	Passeriforme	Indeterminado	Adulto	0	15.5	Aberto	Sim	chuvosa	5	2014	CLBI_Parnamirim_RN	0	NA	NA	NA	01/05/2014	191	26.566.452
Elaenia_chilensis	Elaenia	Tyrannidae	Passeriforme	Indeterminado	Jovem	0	15.5	Aberto	Sim	chuvosa	5	2014	CLBI_Parnamirim_RN	0	NA	NA	NA	01/05/2014	191	26.566.452
Elaenia_chilensis	Elaenia	Tyrannidae	Passeriforme	Indeterminado	Adulto	0	15.5	Aberto	Sim	chuvosa	5	2014	CLBI_Parnamirim_RN	0	NA	NA	NA	01/05/2014	191	26.566.452
Elaenia_chilensis	Elaenia	Tyrannidae	Passeriforme	Indeterminado	Adulto	0	15.5	Aberto	Sim	chuvosa	5	2014	CLBI_Parnamirim_RN	0	NA	NA	NA	01/05/2014	191	26.566.452
Elaenia_chilensis	Elaenia	Tyrannidae	Passeriforme	Indeterminado	Jovem	0	15.5	Aberto	Sim	chuvosa	5	2014	CLBI_Parnamirim_RN	0	NA	NA	NA	01/05/2014	191	26.566.452
Elaenia_chilensis	Elaenia	Tyrannidae	Passeriforme	Indeterminado	Adulto	0	15.5	Aberto	Sim	chuvosa	5	2014	CLBI_Parnamirim_RN	0	NA	NA	NA	01/05/2014	191	26.566.452
Elaenia_chilensis	Elaenia	Tyrannidae	Passeriforme	Indeterminado	Adulto	0	15.5	Aberto	Sim	chuvosa	5	2014	CLBI_Parnamirim_RN	1	-	NA	NA	01/05/2014	191	26.566.452
Empidonomus_varius	Empidonomus	Tyrannidae	Passeriforme	Indeterminado	Adulto	0	27.1	Aberto	Sim	chuvosa	5	2014	CLBI_Parnamirim_RN	0	NA	NA	NA	01/05/2014	191	26.566.452
Elaenia_chilensis	Elaenia	Tyrannidae	Passeriforme	Indeterminado	Adulto	0	15.5	Aberto	Sim	chuvosa	5	2014	CLBI_Parnamirim_RN	0	NA	NA	NA	01/05/2014	191	26.566.452
Elaenia_chilensis	Elaenia	Tyrannidae	Passeriforme	Indeterminado	Adulto	0	15.5	Aberto	Sim	chuvosa	5	2014	CLBI_Parnamirim_RN	0	NA	NA	NA	01/05/2014	191	26.566.452
Cantorchilus_longirostris	Cantorchilus	Troglodytidae	Passeriforme	Indeterminado	Adulto	0	21.3	Fechado	Nao	chuvosa	5	2014	CLBI_Parnamirim_RN	0	NA	NA	NA	01/05/2014	191	26.566.452
Taraba_major	Taraba	Thamnophilidae	Passeriforme	Macho	Jovem	0	59.2	Aberto	Nao	chuvosa	5	2014	CLBI_Parnamirim_RN	0	NA	NA	NA	01/05/2014	191	26.566.452
Elaenia_chilensis	Elaenia	Tyrannidae	Passeriforme	Indeterminado	Adulto	0	15.5	Aberto	Sim	chuvosa	5	2014	CLBI_Parnamirim_RN	0	NA	NA	NA	01/05/2014	191	26.566.452
Columbina_talpacoti	Columbina	Columbidae	Columbiformes	Femea	Adulto	0	46.04	Aberto	Nao	chuvosa	5	2014	CLBI_Parnamirim_RN	0	NA	NA	NA	01/05/2014	191	26.566.452
Elaenia_chilensis	Elaenia	Tyrannidae	Passeriforme	Indeterminado	Adulto	0	15.5	Aberto	Sim	chuvosa	5	2014	CLBI_Parnamirim_RN	0	NA	NA	NA	01/05/2014	191	26.566.452
Elaenia_chilensis	Elaenia	Tyrannidae	Passeriforme	Indeterminado	Adulto	0	15.5	Aberto	Sim	chuvosa	5	2014	CLBI_Parnamirim_RN	0	NA	NA	NA	01/05/2014	191	26.566.452
Elaenia_chilensis	Elaenia	Tyrannidae	Passeriforme	Indeterminado	Adulto	0	15.5	Aberto	Sim	chuvosa	5	2014	CLBI_Parnamirim_RN	0	NA	NA	NA	01/05/2014	191	26.566.452
Elaenia_chilensis	Elaenia	Tyrannidae	Passeriforme	Indeterminado	Adulto	0	15.5	Aberto	Sim	chuvosa	5	2014	CLBI_Parnamirim_RN	1	-	NA	NA	01/05/2014	191	26.566.452
Elaenia_flavogaster	Elaenia	Tyrannidae	Passeriforme	Indeterminado	Adulto	0	24.8	Aberto	Nao	chuvosa	5	2014	CLBI_Parnamirim_RN	0	NA	NA	NA	01/05/2014	191	26.566.452
Elaenia_chilensis	Elaenia	Tyrannidae	Passeriforme	Indeterminado	Adulto	0	15.5	Aberto	Sim	chuvosa	5	2014	CLBI_Parnamirim_RN	0	NA	NA	NA	01/05/2014	191	26.566.452
Elaenia_chilensis	Elaenia	Tyrannidae	Passeriforme	Indeterminado	Adulto	0	15.5	Aberto	Sim	chuvosa	5	2014	CLBI_Parnamirim_RN	0	NA	NA	NA	01/05/2014	191	26.566.452
Tangara_cayana	Tangara	Thraupidae	Passeriforme	Macho	Adulto	0	18	Aberto	Nao	chuvosa	5	2014	CLBI_Parnamirim_RN	0	NA	NA	NA	01/05/2014	191	26.566.452
Cyclarhis_gujanensis	Cyclarhis	Vireonidae	Passeriforme	Indeterminado	Adulto	0	28.8	Aberto	Nao	chuvosa	5	2014	CLBI_Parnamirim_RN	0	NA	NA	NA	01/05/2014	191	26.566.452
Elaenia_chilensis	Elaenia	Tyrannidae	Passeriforme	Indeterminado	Adulto	0	15.5	Aberto	Sim	chuvosa	5	2014	CLBI_Parnamirim_RN	0	NA	NA	NA	01/05/2014	191	26.566.452
Neopelma_pallescens	Neopelma	Pipridae	Passeriforme	Indeterminado	Adulto	0	18.2	Aberto	Nao	chuvosa	5	2014	CLBI_Parnamirim_RN	0	NA	NA	NA	01/05/2014	191	26.566.452
Cnemotriccus_fuscatus	Cnemotriccus	Tyrannidae	Passeriforme	Indeterminado	Adulto	0	13.6	Aberto	Nao	chuvosa	5	2014	CLBI_Parnamirim_RN	0	NA	NA	NA	01/05/2014	191	26.566.452
Neopelma_pallescens	Neopelma	Pipridae	Passeriforme	Indeterminado	Adulto	0	18.2	Aberto	Nao	chuvosa	5	2014	CLBI_Parnamirim_RN	0	NA	NA	NA	01/05/2014	191	26.566.452
Mimus_gilvus	Mimus	Mimidae	Passeriforme	Indeterminado	Adulto	0	51.99	Aberto	Nao	chuvosa	5	2014	CLBI_Parnamirim_RN	0	NA	NA	NA	01/05/2014	191	26.566.452
Elaenia_chilensis	Elaenia	Tyrannidae	Passeriforme	Indeterminado	Adulto	0	15.5	Aberto	Sim	chuvosa	5	2014	CLBI_Parnamirim_RN	1	-	NA	NA	01/05/2014	191	26.566.452
Elaenia_chilensis	Elaenia	Tyrannidae	Passeriforme	Indeterminado	Adulto	0	15.5	Aberto	Sim	chuvosa	5	2014	CLBI_Parnamirim_RN	0	NA	NA	NA	01/05/2014	191	26.566.452
Elaenia_chilensis	Elaenia	Tyrannidae	Passeriforme	Indeterminado	Adulto	0	15.5	Aberto	Sim	chuvosa	5	2014	CLBI_Parnamirim_RN	0	NA	NA	NA	01/05/2014	191	26.566.452
Elaenia_chilensis	Elaenia	Tyrannidae	Passeriforme	Indeterminado	Adulto	0	15.5	Aberto	Sim	chuvosa	5	2014	CLBI_Parnamirim_RN	0	NA	NA	NA	01/05/2014	191	26.566.452
Elaenia_chilensis	Elaenia	Tyrannidae	Passeriforme	Indeterminado	Adulto	0	15.5	Aberto	Sim	chuvosa	5	2014	CLBI_Parnamirim_RN	0	NA	NA	NA	01/05/2014	191	26.566.452
Elaenia_chilensis	Elaenia	Tyrannidae	Passeriforme	Indeterminado	Jovem	0	15.5	Aberto	Sim	chuvosa	5	2014	CLBI_Parnamirim_RN	0	NA	NA	NA	01/05/2014	191	26.566.452
Elaenia_chilensis	Elaenia	Tyrannidae	Passeriforme	Indeterminado	Jovem	0	15.5	Aberto	Sim	chuvosa	5	2014	CLBI_Parnamirim_RN	0	NA	NA	NA	01/05/2014	191	26.566.452
Elaenia_spectabilis	Elaenia	Tyrannidae	Passeriforme	Indeterminado	Jovem	0	27.3	Aberto	Sim	chuvosa	5	2014	CLBI_Parnamirim_RN	1	+++	BAFLA04	Plasmodium	01/05/2014	191	26.566.452
Elaenia_chilensis	Elaenia	Tyrannidae	Passeriforme	Indeterminado	Adulto	0	15.5	Aberto	Sim	chuvosa	5	2014	CLBI_Parnamirim_RN	0	NA	NA	NA	01/05/2014	191	26.566.452
Elaenia_chilensis	Elaenia	Tyrannidae	Passeriforme	Indeterminado	Adulto	0	15.5	Aberto	Sim	chuvosa	5	2014	CLBI_Parnamirim_RN	0	NA	NA	NA	01/05/2014	191	26.566.452
Taraba_major	Taraba	Thamnophilidae	Passeriforme	Femea	Adulto	0	59.2	Aberto	Nao	chuvosa	5	2014	CLBI_Parnamirim_RN	0	NA	NA	NA	01/05/2014	191	26.566.452
Elaenia_chilensis	Elaenia	Tyrannidae	Passeriforme	Indeterminado	Jovem	0	15.5	Aberto	Sim	chuvosa	5	2014	CLBI_Parnamirim_RN	0	NA	NA	NA	01/05/2014	191	26.566.452
Coereba_flaveola	Coereba	Thraupidae	Passeriforme	Indeterminado	Adulto	0	10.01	Fechado	Nao	chuvosa	5	2014	CLBI_Parnamirim_RN	0	NA	NA	NA	01/05/2014	191	26.566.452
Elaenia_chiriquensis	Elaenia	Tyrannidae	Passeriforme	Indeterminado	Adulto	0	15.4	Aberto	Sim	chuvosa	5	2014	CLBI_Parnamirim_RN	0	NA	NA	NA	01/05/2014	191	26.566.452
Nyctidromus_albicollis	Nyctidromus	Caprimulgidae	Caprimulgiformes	Femea	Adulto	0	57.84	Aberto	Nao	chuvosa	5	2014	CLBI_Parnamirim_RN	0	NA	NA	NA	01/05/2014	191	26.566.452
Elaenia_chilensis	Elaenia	Tyrannidae	Passeriforme	Indeterminado	Jovem	0	15.5	Aberto	Sim	chuvosa	5	2014	CLBI_Parnamirim_RN	0	NA	NA	NA	01/05/2014	191	26.566.452
Tachyphonus_rufus	Tachyphonus	Thraupidae	Passeriforme	Indeterminado	Jovem	0	34.4	Aberto	Nao	chuvosa	5	2014	CLBI_Parnamirim_RN	0	NA	NA	NA	01/05/2014	191	26.566.452
Elaenia_chilensis	Elaenia	Tyrannidae	Passeriforme	Indeterminado	Jovem	0	15.5	Aberto	Sim	chuvosa	5	2014	CLBI_Parnamirim_RN	0	NA	NA	NA	01/05/2014	191	26.566.452
Elaenia_chilensis	Elaenia	Tyrannidae	Passeriforme	Indeterminado	Adulto	0	15.5	Aberto	Sim	chuvosa	5	2014	CLBI_Parnamirim_RN	0	NA	NA	NA	01/05/2014	191	26.566.452
Hydropsalis_torquata	Hydropsalis	Caprimulgidae	Caprimulgiformes	Macho	Adulto	0	58.5	Aberto	Nao	chuvosa	5	2014	CLBI_Parnamirim_RN	0	NA	NA	NA	01/05/2014	191	26.566.452
Elaenia_chilensis	Elaenia	Tyrannidae	Passeriforme	Indeterminado	Adulto	0	15.5	Aberto	Sim	chuvosa	5	2014	CLBI_Parnamirim_RN	0	NA	NA	NA	01/05/2014	191	26.566.452
Cantorchilus_longirostris	Cantorchilus	Troglodytidae	Passeriforme	Indeterminado	Adulto	0	21.3	Fechado	Nao	chuvosa	5	2014	CLBI_Parnamirim_RN	1	-	NA	NA	01/05/2014	191	26.566.452
Hylophilus_amaurocephalus	Hylophilus	Vireonidae	Passeriforme	Indeterminado	Jovem	0	11.59	Aberto	Nao	chuvosa	5	2014	CLBI_Parnamirim_RN	0	NA	NA	NA	01/05/2014	191	26.566.452
Elaenia_chilensis	Elaenia	Tyrannidae	Passeriforme	Indeterminado	Adulto	0	15.5	Aberto	Sim	chuvosa	5	2014	CLBI_Parnamirim_RN	0	NA	NA	NA	01/05/2014	191	26.566.452
Herpsilochmus_sellowi	Herpsilochmus	Thamnophilidae	Passeriforme	Macho	Adulto	0	7.5	Aberto	Nao	chuvosa	5	2014	CLBI_Parnamirim_RN	0	NA	NA	NA	01/05/2014	191	26.566.452
Elaenia_chilensis	Elaenia	Tyrannidae	Passeriforme	Indeterminado	Adulto	0	15.5	Aberto	Sim	chuvosa	5	2014	CLBI_Parnamirim_RN	0	NA	NA	NA	01/05/2014	191	26.566.452
Tolmomyias_flaviventris	Tolmomyias	Rhynchocyclidae	Passeriforme	Indeterminado	Adulto	0	12.2	Fechado	Nao	chuvosa	5	2014	CLBI_Parnamirim_RN	0	NA	NA	NA	01/05/2014	191	26.566.452
Herpsilochmus_sellowi	Herpsilochmus	Thamnophilidae	Passeriforme	Macho	Adulto	1	7.5	Aberto	Nao	chuvosa	5	2014	CLBI_Parnamirim_RN	1	+++	LECOR02	Plasmodium	01/05/2014	191	26.566.452
Elaenia_chilensis	Elaenia	Tyrannidae	Passeriforme	Indeterminado	Adulto	0	15.5	Aberto	Sim	chuvosa	5	2014	CLBI_Parnamirim_RN	0	NA	NA	NA	01/05/2014	191	26.566.452
Coereba_flaveola	Coereba	Thraupidae	Passeriforme	Indeterminado	Adulto	0	10.01	Fechado	Nao	chuvosa	5	2014	CLBI_Parnamirim_RN	0	NA	NA	NA	01/05/2014	191	26.566.452
Elaenia_chilensis	Elaenia	Tyrannidae	Passeriforme	Indeterminado	Adulto	0	15.5	Aberto	Sim	chuvosa	5	2014	CLBI_Parnamirim_RN	0	NA	NA	NA	01/05/2014	191	26.566.452
Elaenia_chilensis	Elaenia	Tyrannidae	Passeriforme	Indeterminado	Adulto	1	15.5	Aberto	Sim	chuvosa	5	2014	CLBI_Parnamirim_RN	0	NA	NA	NA	01/05/2014	191	26.566.452
Turdus_flavipes	Turdus	Turdidae	Passeriforme	Femea	Adulto	0	65.14	Aberto	Sim	chuvosa	5	2014	CLBI_Parnamirim_RN	1	+++	DENPET03	Plasmodium	01/05/2014	191	26.566.452
Coereba_flaveola	Coereba	Thraupidae	Passeriforme	Indeterminado	Adulto	0	10.01	Fechado	Nao	chuvosa	5	2014	CLBI_Parnamirim_RN	1	-	NA	NA	01/05/2014	191	26.566.452
Elaenia_chilensis	Elaenia	Tyrannidae	Passeriforme	Indeterminado	Adulto	0	15.5	Aberto	Sim	chuvosa	5	2014	CLBI_Parnamirim_RN	1	+++	PADOM09	Plasmodium	01/05/2014	191	26.566.452
Cnemotriccus_fuscatus	Cnemotriccus	Tyrannidae	Passeriforme	Indeterminado	Adulto	0	13.6	Aberto	Nao	chuvosa	5	2014	CLBI_Parnamirim_RN	0	NA	NA	NA	01/05/2014	191	26.566.452
Elaenia_cristata	Elaenia	Tyrannidae	Passeriforme	Indeterminado	Adulto	0	18.2	Aberto	Sim	chuvosa	5	2014	CLBI_Parnamirim_RN	0	NA	NA	NA	01/05/2014	191	26.566.452
Elaenia_chilensis	Elaenia	Tyrannidae	Passeriforme	Indeterminado	Adulto	0	15.5	Aberto	Sim	chuvosa	5	2014	CLBI_Parnamirim_RN	0	NA	NA	NA	01/05/2014	191	26.566.452
Elaenia_chilensis	Elaenia	Tyrannidae	Passeriforme	Indeterminado	Adulto	0	15.5	Aberto	Sim	chuvosa	5	2014	CLBI_Parnamirim_RN	0	NA	NA	NA	01/05/2014	191	26.566.452
Elaenia_chilensis	Elaenia	Tyrannidae	Passeriforme	Indeterminado	Jovem	0	15.5	Aberto	Sim	chuvosa	5	2014	CLBI_Parnamirim_RN	1	-	NA	NA	01/05/2014	191	26.566.452
Turdus_flavipes	Turdus	Turdidae	Passeriforme	Femea	Adulto	0	65.14	Aberto	Sim	chuvosa	5	2014	CLBI_Parnamirim_RN	0	NA	NA	NA	01/05/2014	191	26.566.452
Cyclarhis_gujanensis	Cyclarhis	Vireonidae	Passeriforme	Indeterminado	Adulto	0	28.8	Aberto	Nao	chuvosa	5	2014	CLBI_Parnamirim_RN	1	+++	UN203	Parahaemoproteus	01/05/2014	191	26.566.452
Leptotila_verreauxi	Leptotila	Columbidae	Columbiformes	Indeterminado	Adulto	0	146.88	Aberto	Nao	chuvosa	5	2014	CLBI_Parnamirim_RN	0	NA	NA	NA	01/05/2014	191	26.566.452
Elaenia_chilensis	Elaenia	Tyrannidae	Passeriforme	Indeterminado	Jovem	0	15.5	Aberto	Sim	chuvosa	5	2014	CLBI_Parnamirim_RN	0	NA	NA	NA	01/05/2014	191	26.566.452
Herpsilochmus_pectoralis	Herpsilochmus	Thamnophilidae	Passeriforme	Femea	Adulto	0	10.86	Aberto	Nao	chuvosa	5	2014	CLBI_Parnamirim_RN	0	NA	NA	NA	01/05/2014	191	26.566.452
Elaenia_chilensis	Elaenia	Tyrannidae	Passeriforme	Indeterminado	Adulto	0	15.5	Aberto	Sim	chuvosa	5	2014	CLBI_Parnamirim_RN	0	NA	NA	NA	01/05/2014	191	26.566.452
Columbina_talpacoti	Columbina	Columbidae	Columbiformes	Macho	Adulto	0	46.04	Aberto	Nao	chuvosa	5	2014	CLBI_Parnamirim_RN	1	+++	COTAL01	Haemoproteus	01/05/2014	191	26.566.452
Elaenia_chilensis	Elaenia	Tyrannidae	Passeriforme	Indeterminado	Jovem	0	15.5	Aberto	Sim	chuvosa	5	2014	CLBI_Parnamirim_RN	0	NA	NA	NA	01/05/2014	191	26.566.452
Coereba_flaveola	Coereba	Thraupidae	Passeriforme	Indeterminado	Jovem	0	10.01	Fechado	Nao	chuvosa	5	2014	CLBI_Parnamirim_RN	0	NA	NA	NA	01/05/2014	191	26.566.452
Coereba_flaveola	Coereba	Thraupidae	Passeriforme	Indeterminado	Adulto	0	10.01	Fechado	Nao	chuvosa	5	2014	CLBI_Parnamirim_RN	0	NA	NA	NA	01/05/2014	191	26.566.452
Elaenia_chilensis	Elaenia	Tyrannidae	Passeriforme	Indeterminado	Adulto	0	15.5	Aberto	Sim	chuvosa	5	2014	CLBI_Parnamirim_RN	0	NA	NA	NA	01/05/2014	191	26.566.452
Elaenia_chilensis	Elaenia	Tyrannidae	Passeriforme	Indeterminado	Jovem	0	15.5	Aberto	Sim	chuvosa	5	2014	CLBI_Parnamirim_RN	0	NA	NA	NA	01/05/2014	191	26.566.452
Cnemotriccus_fuscatus	Cnemotriccus	Tyrannidae	Passeriforme	Indeterminado	Adulto	0	13.6	Aberto	Nao	chuvosa	5	2014	CLBI_Parnamirim_RN	0	NA	NA	NA	01/05/2014	191	26.566.452
Cantorchilus_longirostris	Cantorchilus	Troglodytidae	Passeriforme	Indeterminado	Adulto	0	21.3	Fechado	Nao	chuvosa	5	2014	CLBI_Parnamirim_RN	0	NA	NA	NA	01/05/2014	191	26.566.452
Elaenia_chilensis	Elaenia	Tyrannidae	Passeriforme	Indeterminado	Adulto	0	15.5	Aberto	Sim	chuvosa	5	2014	CLBI_Parnamirim_RN	1	-	NA	NA	01/05/2014	191	26.566.452
Mimus_gilvus	Mimus	Mimidae	Passeriforme	Indeterminado	Adulto	0	51.99	Aberto	Nao	chuvosa	5	2014	CLBI_Parnamirim_RN	0	NA	NA	NA	01/05/2014	191	26.566.452
Columbina_talpacoti	Columbina	Columbidae	Columbiformes	Macho	Adulto	0	46.04	Aberto	Nao	chuvosa	5	2014	CLBI_Parnamirim_RN	0	NA	NA	NA	01/05/2014	191	26.566.452
Elaenia_chilensis	Elaenia	Tyrannidae	Passeriforme	Indeterminado	Adulto	0	15.5	Aberto	Sim	chuvosa	5	2014	CLBI_Parnamirim_RN	0	NA	NA	NA	01/05/2014	191	26.566.452
Nystalus_maculatus	Nystalus	Bucconidae	Galbuliformes	Indeterminado	Adulto	0	42	Fechado	Nao	chuvosa	5	2014	CLBI_Parnamirim_RN	0	NA	NA	NA	01/05/2014	191	26.566.452
Elaenia_chilensis	Elaenia	Tyrannidae	Passeriforme	Indeterminado	Adulto	0	15.5	Aberto	Sim	chuvosa	5	2014	CLBI_Parnamirim_RN	0	NA	NA	NA	01/05/2014	191	26.566.452
Hylophilus_amaurocephalus	Hylophilus	Vireonidae	Passeriforme	Indeterminado	Adulto	0	11.59	Aberto	Nao	chuvosa	5	2014	CLBI_Parnamirim_RN	1	-	NA	NA	01/05/2014	191	26.566.452
Elaenia_chilensis	Elaenia	Tyrannidae	Passeriforme	Indeterminado	Adulto	0	15.5	Aberto	Sim	chuvosa	5	2014	CLBI_Parnamirim_RN	0	NA	NA	NA	01/05/2014	191	26.566.452
Elaenia_chilensis	Elaenia	Tyrannidae	Passeriforme	Indeterminado	Adulto	0	15.5	Aberto	Sim	chuvosa	5	2014	CLBI_Parnamirim_RN	0	NA	NA	NA	01/05/2014	191	26.566.452
Elaenia_chilensis	Elaenia	Tyrannidae	Passeriforme	Indeterminado	Adulto	0	15.5	Aberto	Sim	chuvosa	5	2014	CLBI_Parnamirim_RN	0	NA	NA	NA	01/05/2014	191	26.566.452
Elaenia_chilensis	Elaenia	Tyrannidae	Passeriforme	Indeterminado	Adulto	0	15.5	Aberto	Sim	chuvosa	5	2014	CLBI_Parnamirim_RN	0	NA	NA	NA	01/05/2014	191	26.566.452
Elaenia_chilensis	Elaenia	Tyrannidae	Passeriforme	Indeterminado	Adulto	0	15.5	Aberto	Sim	chuvosa	5	2014	CLBI_Parnamirim_RN	0	NA	NA	NA	01/05/2014	191	26.566.452
Elaenia_chilensis	Elaenia	Tyrannidae	Passeriforme	Indeterminado	Adulto	0	15.5	Aberto	Sim	chuvosa	5	2014	CLBI_Parnamirim_RN	0	NA	NA	NA	01/05/2014	191	26.566.452
Tangara_cayana	Tangara	Thraupidae	Passeriforme	Femea	Jovem	0	18	Aberto	Nao	chuvosa	5	2014	CLBI_Parnamirim_RN	0	NA	NA	NA	01/05/2014	191	26.566.452
Elaenia_cristata	Elaenia	Tyrannidae	Passeriforme	Indeterminado	Adulto	0	18.2	Aberto	Sim	chuvosa	5	2014	CLBI_Parnamirim_RN	0	NA	NA	NA	01/05/2014	191	26.566.452
Elaenia_chilensis	Elaenia	Tyrannidae	Passeriforme	Indeterminado	Adulto	0	15.5	Aberto	Sim	chuvosa	5	2014	CLBI_Parnamirim_RN	1	-	NA	NA	01/05/2014	191	26.566.452
Coereba_flaveola	Coereba	Thraupidae	Passeriforme	Indeterminado	Adulto	0	10.01	Fechado	Nao	chuvosa	5	2014	CLBI_Parnamirim_RN	1	-	NA	NA	01/05/2014	191	26.566.452
Elaenia_chilensis	Elaenia	Tyrannidae	Passeriforme	Indeterminado	Adulto	0	15.5	Aberto	Sim	chuvosa	5	2014	CLBI_Parnamirim_RN	0	NA	NA	NA	01/05/2014	191	26.566.452
Elaenia_chilensis	Elaenia	Tyrannidae	Passeriforme	Indeterminado	Adulto	0	15.5	Aberto	Sim	chuvosa	5	2014	CLBI_Parnamirim_RN	0	NA	NA	NA	01/05/2014	191	26.566.452
Cantorchilus_longirostris	Cantorchilus	Troglodytidae	Passeriforme	Indeterminado	Adulto	0	21.3	Fechado	Nao	chuvosa	5	2014	CLBI_Parnamirim_RN	0	NA	NA	NA	01/05/2014	191	26.566.452
Elaenia_chilensis	Elaenia	Tyrannidae	Passeriforme	Indeterminado	Adulto	0	15.5	Aberto	Sim	chuvosa	5	2014	CLBI_Parnamirim_RN	0	NA	NA	NA	01/05/2014	191	26.566.452
Elaenia_chilensis	Elaenia	Tyrannidae	Passeriforme	Indeterminado	Adulto	0	15.5	Aberto	Sim	chuvosa	5	2014	CLBI_Parnamirim_RN	0	NA	NA	NA	01/05/2014	191	26.566.452
Elaenia_chilensis	Elaenia	Tyrannidae	Passeriforme	Indeterminado	Adulto	0	15.5	Aberto	Sim	chuvosa	5	2014	CLBI_Parnamirim_RN	0	NA	NA	NA	01/05/2014	191	26.566.452
Elaenia_chilensis	Elaenia	Tyrannidae	Passeriforme	Indeterminado	Jovem	0	15.5	Aberto	Sim	chuvosa	5	2014	CLBI_Parnamirim_RN	0	NA	NA	NA	01/05/2014	191	26.566.452
Elaenia_chilensis	Elaenia	Tyrannidae	Passeriforme	Indeterminado	Adulto	0	15.5	Aberto	Sim	chuvosa	5	2014	CLBI_Parnamirim_RN	0	NA	NA	NA	01/05/2014	191	26.566.452
Herpsilochmus_sellowi	Herpsilochmus	Thamnophilidae	Passeriforme	Macho	Adulto	0	7.5	Aberto	Nao	chuvosa	5	2014	CLBI_Parnamirim_RN	0	NA	NA	NA	01/05/2014	191	26.566.452
Coereba_flaveola	Coereba	Thraupidae	Passeriforme	Indeterminado	Adulto	0	10.01	Fechado	Nao	chuvosa	5	2014	CLBI_Parnamirim_RN	1	-	NA	NA	01/05/2014	191	26.566.452
Elaenia_chilensis	Elaenia	Tyrannidae	Passeriforme	Indeterminado	Adulto	0	15.5	Aberto	Sim	chuvosa	5	2014	CLBI_Parnamirim_RN	0	NA	NA	NA	01/05/2014	191	26.566.452
Elaenia_chilensis	Elaenia	Tyrannidae	Passeriforme	Indeterminado	Jovem	0	15.5	Aberto	Sim	chuvosa	5	2014	CLBI_Parnamirim_RN	0	NA	NA	NA	01/05/2014	191	26.566.452
Tolmomyias_flaviventris	Tolmomyias	Rhynchocyclidae	Passeriforme	Indeterminado	Adulto	0	12.2	Fechado	Nao	chuvosa	5	2014	CLBI_Parnamirim_RN	1	-	NA	NA	01/05/2014	191	26.566.452
Taraba_major	Taraba	Thamnophilidae	Passeriforme	Macho	Jovem	0	59.2	Aberto	Nao	chuvosa	5	2014	CLBI_Parnamirim_RN	1	+++	NA	NA	01/05/2014	191	26.566.452
Elaenia_chilensis	Elaenia	Tyrannidae	Passeriforme	Indeterminado	Adulto	0	15.5	Aberto	Sim	chuvosa	5	2014	CLBI_Parnamirim_RN	0	NA	NA	NA	01/05/2014	191	26.566.452
Elaenia_chilensis	Elaenia	Tyrannidae	Passeriforme	Indeterminado	Adulto	0	15.5	Aberto	Sim	chuvosa	5	2014	CLBI_Parnamirim_RN	0	NA	NA	NA	01/05/2014	191	26.566.452
Dacnis_cayana	Dacnis	Thraupidae	Passeriforme	Indeterminado	Adulto	0	13	Aberto	Nao	chuvosa	6	2014	CLBI_Parnamirim_RN	0	NA	NA	NA	01/06/2014	540.4	25.742
Herpsilochmus_pectoralis	Herpsilochmus	Thamnophilidae	Passeriforme	Macho	Adulto	0	10.86	Aberto	Nao	chuvosa	6	2014	CLBI_Parnamirim_RN	0	NA	NA	NA	01/06/2014	540.4	25.742
Turdus_amaurochalinus	Turdus	Turdidae	Passeriforme	Indeterminado	Adulto	0	57.9	Aberto	Sim	chuvosa	6	2014	CLBI_Parnamirim_RN	0	NA	NA	NA	01/06/2014	540.4	25.742
Neopelma_pallescens	Neopelma	Pipridae	Passeriforme	Indeterminado	Adulto	0	18.2	Aberto	Nao	chuvosa	6	2014	CLBI_Parnamirim_RN	0	NA	NA	NA	01/06/2014	540.4	25.742
Coereba_flaveola	Coereba	Thraupidae	Passeriforme	Indeterminado	Adulto	0	10.01	Fechado	Nao	chuvosa	6	2014	CLBI_Parnamirim_RN	0	NA	NA	NA	01/06/2014	540.4	25.742
Dacnis_cayana	Dacnis	Thraupidae	Passeriforme	Femea	Adulto	0	13	Aberto	Nao	chuvosa	6	2014	CLBI_Parnamirim_RN	0	NA	NA	NA	01/06/2014	540.4	25.742
Troglodytes_musculus	Troglodytes	Troglodytidae	Passeriforme	Indeterminado	Adulto	0	10.85	Fechado	Nao	chuvosa	6	2014	CLBI_Parnamirim_RN	0	NA	NA	NA	01/06/2014	540.4	25.742
Euphonia_chlorotica	Euphonia	Fringilidae	Passeriforme	Macho	Adulto	0	11	Fechado	Nao	chuvosa	6	2014	CLBI_Parnamirim_RN	0	NA	NA	NA	01/06/2014	540.4	25.742
Elaenia_cristata	Elaenia	Tyrannidae	Passeriforme	Indeterminado	Adulto	0	18.2	Aberto	Sim	chuvosa	6	2014	CLBI_Parnamirim_RN	0	NA	NA	NA	01/06/2014	540.4	25.742
Turdus_leucomelas	Turdus	Turdidae	Passeriforme	Indeterminado	Adulto	0	69.1	Aberto	Nao	chuvosa	6	2014	CLBI_Parnamirim_RN	0	NA	NA	NA	01/06/2014	540.4	25.742
Neopelma_pallescens	Neopelma	Pipridae	Passeriforme	Indeterminado	Adulto	0	18.2	Aberto	Nao	chuvosa	6	2014	CLBI_Parnamirim_RN	0	NA	NA	NA	01/06/2014	540.4	25.742
Neopelma_pallescens	Neopelma	Pipridae	Passeriforme	Indeterminado	Adulto	0	18.2	Aberto	Nao	chuvosa	6	2014	CLBI_Parnamirim_RN	1	-	NA	NA	01/06/2014	540.4	25.742
Nystalus_maculatus	Nystalus	Bucconidae	Galbuliformes	Indeterminado	Adulto	0	42	Fechado	Nao	chuvosa	6	2014	CLBI_Parnamirim_RN	0	NA	NA	NA	01/06/2014	540.4	25.742
Taraba_major	Taraba	Thamnophilidae	Passeriforme	Femea	Adulto	0	59.2	Aberto	Nao	chuvosa	6	2014	CLBI_Parnamirim_RN	0	NA	NA	NA	01/06/2014	540.4	25.742
Troglodytes_musculus	Troglodytes	Troglodytidae	Passeriforme	Indeterminado	Adulto	0	10.85	Fechado	Nao	chuvosa	6	2014	CLBI_Parnamirim_RN	0	NA	NA	NA	01/06/2014	540.4	25.742
Turdus_leucomelas	Turdus	Turdidae	Passeriforme	Indeterminado	Adulto	0	69.1	Aberto	Nao	chuvosa	6	2014	CLBI_Parnamirim_RN	0	NA	NA	NA	01/06/2014	540.4	25.742
Turdus_amaurochalinus	Turdus	Turdidae	Passeriforme	Indeterminado	Jovem	0	57.9	Aberto	Sim	chuvosa	6	2014	CLBI_Parnamirim_RN	0	NA	NA	NA	01/06/2014	540.4	25.742
Nystalus_maculatus	Nystalus	Bucconidae	Galbuliformes	Indeterminado	Adulto	0	42	Fechado	Nao	chuvosa	6	2014	CLBI_Parnamirim_RN	0	NA	NA	NA	01/06/2014	540.4	25.742
Turdus_amaurochalinus	Turdus	Turdidae	Passeriforme	Indeterminado	Adulto	0	57.9	Aberto	Sim	chuvosa	6	2014	CLBI_Parnamirim_RN	1	-	NA	NA	01/06/2014	540.4	25.742
Turdus_leucomelas	Turdus	Turdidae	Passeriforme	Indeterminado	Adulto	0	69.1	Aberto	Nao	chuvosa	6	2014	CLBI_Parnamirim_RN	0	NA	NA	NA	01/06/2014	540.4	25.742
Turdus_leucomelas	Turdus	Turdidae	Passeriforme	Indeterminado	Adulto	0	69.1	Aberto	Nao	chuvosa	6	2014	CLBI_Parnamirim_RN	0	NA	NA	NA	01/06/2014	540.4	25.742
Hydropsalis_torquata	Hydropsalis	Caprimulgidae	Caprimulgiformes	Macho	Adulto	0	58.5	Aberto	Nao	chuvosa	6	2014	CLBI_Parnamirim_RN	0	NA	NA	NA	01/06/2014	540.4	25.742
Neopelma_pallescens	Neopelma	Pipridae	Passeriforme	Indeterminado	Adulto	0	18.2	Aberto	Nao	chuvosa	6	2014	CLBI_Parnamirim_RN	0	NA	NA	NA	01/06/2014	540.4	25.742
Elaenia_chilensis	Elaenia	Tyrannidae	Passeriforme	Indeterminado	Adulto	0	15.5	Aberto	Sim	chuvosa	6	2014	CLBI_Parnamirim_RN	0	NA	NA	NA	01/06/2014	540.4	25.742
Turdus_leucomelas	Turdus	Turdidae	Passeriforme	Indeterminado	Adulto	0	69.1	Aberto	Nao	chuvosa	6	2014	CLBI_Parnamirim_RN	0	NA	NA	NA	01/06/2014	540.4	25.742
Hylophilus_amaurocephalus	Hylophilus	Vireonidae	Passeriforme	Indeterminado	Adulto	0	11.59	Aberto	Nao	chuvosa	6	2014	CLBI_Parnamirim_RN	1	-	NA	NA	01/06/2014	540.4	25.742
Tangara_cayana	Tangara	Thraupidae	Passeriforme	Femea	Adulto	0	18	Aberto	Nao	chuvosa	6	2014	CLBI_Parnamirim_RN	1	-	NA	NA	01/06/2014	540.4	25.742
Turdus_amaurochalinus	Turdus	Turdidae	Passeriforme	Indeterminado	Adulto	0	57.9	Aberto	Sim	chuvosa	6	2014	CLBI_Parnamirim_RN	0	NA	NA	NA	01/06/2014	540.4	25.742
Dacnis_cayana	Dacnis	Thraupidae	Passeriforme	Femea	Adulto	0	13	Aberto	Nao	chuvosa	6	2014	CLBI_Parnamirim_RN	0	NA	NA	NA	01/06/2014	540.4	25.742
Thamnophilus_doliatus	Thamnophilus	Thamnophilidae	Passeriforme	Macho	Adulto	0	27.03	Aberto	Nao	chuvosa	6	2014	CLBI_Parnamirim_RN	1	-	NA	NA	01/06/2014	540.4	25.742
Tachyphonus_rufus	Tachyphonus	Thraupidae	Passeriforme	Femea	Adulto	0	34.4	Aberto	Nao	chuvosa	6	2014	CLBI_Parnamirim_RN	0	NA	NA	NA	01/06/2014	540.4	25.742
Turdus_leucomelas	Turdus	Turdidae	Passeriforme	Indeterminado	Adulto	0	69.1	Aberto	Nao	chuvosa	6	2014	CLBI_Parnamirim_RN	0	NA	NA	NA	01/06/2014	540.4	25.742
Leptotila_verreauxi	Leptotila	Columbidae	Columbiformes	Indeterminado	Adulto	0	146.88	Aberto	Nao	chuvosa	6	2014	CLBI_Parnamirim_RN	0	NA	NA	NA	01/06/2014	540.4	25.742
Dacnis_cayana	Dacnis	Thraupidae	Passeriforme	Femea	Adulto	0	13	Aberto	Nao	chuvosa	6	2014	CLBI_Parnamirim_RN	0	NA	NA	NA	01/06/2014	540.4	25.742
Elaenia_cristata	Elaenia	Tyrannidae	Passeriforme	Indeterminado	Adulto	0	18.2	Aberto	Sim	chuvosa	6	2014	CLBI_Parnamirim_RN	0	NA	NA	NA	01/06/2014	540.4	25.742
Elaenia_chilensis	Elaenia	Tyrannidae	Passeriforme	Indeterminado	Adulto	0	15.5	Aberto	Sim	chuvosa	6	2014	CLBI_Parnamirim_RN	0	NA	NA	NA	01/06/2014	540.4	25.742
Elaenia_chilensis	Elaenia	Tyrannidae	Passeriforme	Indeterminado	Adulto	0	15.5	Aberto	Sim	chuvosa	6	2014	CLBI_Parnamirim_RN	0	NA	NA	NA	01/06/2014	540.4	25.742
Turdus_flavipes	Turdus	Turdidae	Passeriforme	Macho	Adulto	0	65.14	Aberto	Sim	chuvosa	6	2014	CLBI_Parnamirim_RN	0	NA	NA	NA	01/06/2014	540.4	25.742
Coereba_flaveola	Coereba	Thraupidae	Passeriforme	Indeterminado	Adulto	1	10.01	Fechado	Nao	chuvosa	6	2014	CLBI_Parnamirim_RN	1	-	NA	NA	01/06/2014	540.4	25.742
Turdus_amaurochalinus	Turdus	Turdidae	Passeriforme	Indeterminado	Adulto	0	57.9	Aberto	Sim	chuvosa	6	2014	CLBI_Parnamirim_RN	1	-	NA	NA	01/06/2014	540.4	25.742
Dacnis_cayana	Dacnis	Thraupidae	Passeriforme	Femea	Adulto	0	13	Aberto	Nao	chuvosa	6	2014	CLBI_Parnamirim_RN	0	NA	NA	NA	01/06/2014	540.4	25.742
Taraba_major	Taraba	Thamnophilidae	Passeriforme	Macho	Jovem	0	59.2	Aberto	Nao	chuvosa	6	2014	CLBI_Parnamirim_RN	0	NA	NA	NA	01/06/2014	540.4	25.742
Turdus_flavipes	Turdus	Turdidae	Passeriforme	Femea	Adulto	0	65.14	Aberto	Sim	chuvosa	6	2014	CLBI_Parnamirim_RN	0	NA	NA	NA	01/06/2014	540.4	25.742
Tachyphonus_rufus	Tachyphonus	Thraupidae	Passeriforme	Femea	Adulto	0	34.4	Aberto	Nao	chuvosa	6	2014	CLBI_Parnamirim_RN	1	-	NA	NA	01/06/2014	540.4	25.742
Herpsilochmus_sellowi	Herpsilochmus	Thamnophilidae	Passeriforme	Femea	Adulto	0	7.5	Aberto	Nao	chuvosa	6	2014	CLBI_Parnamirim_RN	0	NA	NA	NA	01/06/2014	540.4	25.742
Turdus_amaurochalinus	Turdus	Turdidae	Passeriforme	Indeterminado	Adulto	0	57.9	Aberto	Sim	chuvosa	6	2014	CLBI_Parnamirim_RN	0	NA	NA	NA	01/06/2014	540.4	25.742
Elaenia_cristata	Elaenia	Tyrannidae	Passeriforme	Indeterminado	Adulto	0	18.2	Aberto	Sim	chuvosa	6	2014	CLBI_Parnamirim_RN	0	NA	NA	NA	01/06/2014	540.4	25.742
Turdus_leucomelas	Turdus	Turdidae	Passeriforme	Indeterminado	Adulto	0	69.1	Aberto	Nao	chuvosa	6	2014	CLBI_Parnamirim_RN	0	NA	NA	NA	01/06/2014	540.4	25.742
Elaenia_spectabilis	Elaenia	Tyrannidae	Passeriforme	Indeterminado	Adulto	0	27.3	Aberto	Sim	chuvosa	6	2014	CLBI_Parnamirim_RN	0	NA	NA	NA	01/06/2014	540.4	25.742
Leptotila_verreauxi	Leptotila	Columbidae	Columbiformes	Indeterminado	Adulto	0	146.88	Aberto	Nao	chuvosa	6	2014	CLBI_Parnamirim_RN	1	++	BAFLA04	Plasmodium	01/06/2014	540.4	25.742
Myiothlypis_flaveola	Myiothlypis	Parulidae	Passeriforme	Indeterminado	Adulto	0	13.19	Fechado	Nao	chuvosa	6	2014	CLBI_Parnamirim_RN	0	NA	NA	NA	01/06/2014	540.4	25.742
Turdus_amaurochalinus	Turdus	Turdidae	Passeriforme	Indeterminado	Adulto	0	57.9	Aberto	Sim	chuvosa	6	2014	CLBI_Parnamirim_RN	0	NA	NA	NA	01/06/2014	540.4	25.742
Turdus_amaurochalinus	Turdus	Turdidae	Passeriforme	Indeterminado	Adulto	0	57.9	Aberto	Sim	chuvosa	6	2014	CLBI_Parnamirim_RN	0	NA	NA	NA	01/06/2014	540.4	25.742
Elaenia_chilensis	Elaenia	Tyrannidae	Passeriforme	Indeterminado	Adulto	0	15.5	Aberto	Sim	chuvosa	6	2014	CLBI_Parnamirim_RN	0	NA	NA	NA	01/06/2014	540.4	25.742
Cantorchilus_longirostris	Cantorchilus	Troglodytidae	Passeriforme	Indeterminado	Adulto	0	21.3	Fechado	Nao	chuvosa	6	2014	CLBI_Parnamirim_RN	0	NA	NA	NA	01/06/2014	540.4	25.742
Tangara_cayana	Tangara	Thraupidae	Passeriforme	Indeterminado	Adulto	0	18	Aberto	Nao	chuvosa	6	2014	CLBI_Parnamirim_RN	0	NA	NA	NA	01/06/2014	540.4	25.742
Tangara_cayana	Tangara	Thraupidae	Passeriforme	Macho	Adulto	0	18	Aberto	Nao	chuvosa	6	2014	CLBI_Parnamirim_RN	0	NA	NA	NA	01/06/2014	540.4	25.742
Dacnis_cayana	Dacnis	Thraupidae	Passeriforme	Macho	Adulto	0	13	Aberto	Nao	chuvosa	6	2014	CLBI_Parnamirim_RN	0	NA	NA	NA	01/06/2014	540.4	25.742
Dacnis_cayana	Dacnis	Thraupidae	Passeriforme	Femea	Adulto	0	13	Aberto	Nao	chuvosa	6	2014	CLBI_Parnamirim_RN	0	NA	NA	NA	01/06/2014	540.4	25.742
Columbina_passerina	Columbina	Columbidae	Columbiformes	Indeterminado	Adulto	0	35.36	Aberto	Nao	chuvosa	7	2014	CLBI_Parnamirim_RN	0	NA	NA	NA	01/07/2014	231.4	24.936.129
Coereba_flaveola	Coereba	Thraupidae	Passeriforme	Indeterminado	Adulto	0	10.01	Fechado	Nao	chuvosa	7	2014	CLBI_Parnamirim_RN	0	NA	NA	NA	01/07/2014	231.4	24.936.129
Mimus_gilvus	Mimus	Mimidae	Passeriforme	Indeterminado	Adulto	0	51.99	Aberto	Nao	chuvosa	7	2014	CLBI_Parnamirim_RN	0	NA	NA	NA	01/07/2014	231.4	24.936.129
Tangara_cayana	Tangara	Thraupidae	Passeriforme	Macho	Adulto	0	18	Aberto	Nao	chuvosa	7	2014	CLBI_Parnamirim_RN	0	NA	NA	NA	01/07/2014	231.4	24.936.129
Hemitriccus_margaritaceiventer	Hemitriccus	Rhynchocyclidae	Passeriforme	Indeterminado	Adulto	0	8.4	Fechado	Nao	chuvosa	7	2014	CLBI_Parnamirim_RN	0	NA	NA	NA	01/07/2014	231.4	24.936.129
Turdus_amaurochalinus	Turdus	Turdidae	Passeriforme	indeterminado	Adulto	0	57.9	Aberto	Sim	chuvosa	7	2014	CLBI_Parnamirim_RN	0	NA	NA	NA	01/07/2014	231.4	24.936.129
Thamnophilus_doliatus	Thamnophilus	Thamnophilidae	Passeriforme	Macho	Adulto	0	27.03	Aberto	Nao	chuvosa	7	2014	CLBI_Parnamirim_RN	1	-	NA	NA	01/07/2014	231.4	24.936.129
Elaenia_spectabilis	Elaenia	Tyrannidae	Passeriforme	Indeterminado	Adulto	0	27.3	Aberto	Sim	chuvosa	7	2014	CLBI_Parnamirim_RN	0	NA	NA	NA	01/07/2014	231.4	24.936.129
Herpsilochmus_pectoralis	Herpsilochmus	Thamnophilidae	Passeriforme	Indeterminado	Adulto	0	10.86	Aberto	Nao	chuvosa	7	2014	CLBI_Parnamirim_RN	1	-	NA	NA	01/07/2014	231.4	24.936.129
Tachyphonus_rufus	Tachyphonus	Thraupidae	Passeriforme	Macho	Adulto	0	34.4	Aberto	Nao	chuvosa	7	2014	CLBI_Parnamirim_RN	0	NA	NA	NA	01/07/2014	231.4	24.936.129
Nystalus_maculatus	Nystalus	Bucconidae	Galbuliformes	Indeterminado	Adulto	0	42	Fechado	Nao	chuvosa	7	2014	CLBI_Parnamirim_RN	0	NA	NA	NA	01/07/2014	231.4	24.936.129
Elaenia_cristata	Elaenia	Tyrannidae	Passeriforme	Indeterminado	Adulto	0	18.2	Aberto	Sim	chuvosa	7	2014	CLBI_Parnamirim_RN	0	NA	NA	NA	01/07/2014	231.4	24.936.129
Herpsilochmus_sellowi	Herpsilochmus	Thamnophilidae	Passeriforme	Indeterminado	Adulto	0	7.5	Aberto	Nao	chuvosa	7	2014	CLBI_Parnamirim_RN	1	-	NA	NA	01/07/2014	231.4	24.936.129
Herpsilochmus_sellowi	Herpsilochmus	Thamnophilidae	Passeriforme	Macho	Adulto	0	7.5	Aberto	Nao	chuvosa	7	2014	CLBI_Parnamirim_RN	0	NA	NA	NA	01/07/2014	231.4	24.936.129
Hemitriccus_margaritaceiventer	Hemitriccus	Rhynchocyclidae	Passeriforme	Indeterminado	Adulto	0	8.4	Fechado	Nao	chuvosa	7	2014	CLBI_Parnamirim_RN	0	NA	NA	NA	01/07/2014	231.4	24.936.129
Coereba_flaveola	Coereba	Thraupidae	Passeriforme	Indeterminado	Jovem	0	10.01	Fechado	Nao	chuvosa	7	2014	CLBI_Parnamirim_RN	0	NA	NA	NA	01/07/2014	231.4	24.936.129
Coereba_flaveola	Coereba	Thraupidae	Passeriforme	Indeterminado	Adulto	0	10.01	Fechado	Nao	chuvosa	7	2014	CLBI_Parnamirim_RN	1	-	NA	NA	01/07/2014	231.4	24.936.129
Tangara_cayana	Tangara	Thraupidae	Passeriforme	Femea	Adulto	0	18	Aberto	Nao	chuvosa	7	2014	CLBI_Parnamirim_RN	0	NA	NA	NA	01/07/2014	231.4	24.936.129
Pitangus_sulphuratus	Pitangus	Tyrannidae	Passeriforme	Indeterminado	Adulto	0	62.85	Fechado	Nao	chuvosa	7	2014	CLBI_Parnamirim_RN	0	NA	NA	NA	01/07/2014	231.4	24.936.129
Tangara_cayana	Tangara	Thraupidae	Passeriforme	Femea	Adulto	0	18	Aberto	Nao	chuvosa	7	2014	CLBI_Parnamirim_RN	0	NA	NA	NA	01/07/2014	231.4	24.936.129
Elaenia_cristata	Elaenia	Tyrannidae	Passeriforme	Indeterminado	Adulto	0	18.2	Aberto	Sim	chuvosa	7	2014	CLBI_Parnamirim_RN	0	NA	NA	NA	01/07/2014	231.4	24.936.129
Coereba_flaveola	Coereba	Thraupidae	Passeriforme	Indeterminado	Adulto	0	10.01	Fechado	Nao	chuvosa	7	2014	CLBI_Parnamirim_RN	0	NA	NA	NA	01/07/2014	231.4	24.936.129
Nystalus_maculatus	Nystalus	Bucconidae	Galbuliformes	Indeterminado	Adulto	0	42	Fechado	Nao	chuvosa	7	2014	CLBI_Parnamirim_RN	0	NA	NA	NA	01/07/2014	231.4	24.936.129
Herpsilochmus_pectoralis	Herpsilochmus	Thamnophilidae	Passeriforme	Femea	Adulto	0	10.86	Aberto	Nao	chuvosa	7	2014	CLBI_Parnamirim_RN	0	NA	NA	NA	01/07/2014	231.4	24.936.129
Tachyphonus_rufus	Tachyphonus	Thraupidae	Passeriforme	Femea	Adulto	0	34.4	Aberto	Nao	chuvosa	7	2014	CLBI_Parnamirim_RN	0	NA	NA	NA	01/07/2014	231.4	24.936.129
Tangara_sayaca	Tangara	Thraupidae	Passeriforme	Femea	Adulto	0	32.49	Aberto	Sim	chuvosa	7	2014	CLBI_Parnamirim_RN	0	NA	NA	NA	01/07/2014	231.4	24.936.129
Elaenia_chilensis	Elaenia	Tyrannidae	Passeriforme	Indeterminado	Adulto	0	15.5	Aberto	Sim	chuvosa	7	2014	CLBI_Parnamirim_RN	0	NA	NA	NA	01/07/2014	231.4	24.936.129
Thamnophilus_doliatus	Thamnophilus	Thamnophilidae	Passeriforme	Femea	Adulto	0	27.03	Aberto	Nao	chuvosa	7	2014	CLBI_Parnamirim_RN	0	NA	NA	NA	01/07/2014	231.4	24.936.129
Tangara_cayana	Tangara	Thraupidae	Passeriforme	Macho	Adulto	0	18	Aberto	Nao	chuvosa	7	2014	CLBI_Parnamirim_RN	0	NA	NA	NA	01/07/2014	231.4	24.936.129
Taraba_major	Taraba	Thamnophilidae	Passeriforme	Femea	Jovem	0	59.2	Aberto	Nao	chuvosa	7	2014	CLBI_Parnamirim_RN	0	NA	NA	NA	01/07/2014	231.4	24.936.129
Hemitriccus_margaritaceiventer	Hemitriccus	Rhynchocyclidae	Passeriforme	Indeterminado	Adulto	0	8.4	Fechado	Nao	chuvosa	7	2014	CLBI_Parnamirim_RN	0	NA	NA	NA	01/07/2014	231.4	24.936.129
Hydropsalis_torquata	Hydropsalis	Caprimulgidae	Caprimulgiformes	Femea	Adulto	0	58.5	Aberto	Nao	chuvosa	7	2014	CLBI_Parnamirim_RN	0	NA	NA	NA	01/07/2014	231.4	24.936.129
Dacnis_cayana	Dacnis	Thraupidae	Passeriforme	Indeterminado	Adulto	0	13	Aberto	Nao	chuvosa	7	2014	CLBI_Parnamirim_RN	1	-	NA	NA	01/07/2014	231.4	24.936.129
Elaenia_chilensis	Elaenia	Tyrannidae	Passeriforme	Indeterminado	Jovem	0	15.5	Aberto	Sim	chuvosa	7	2014	CLBI_Parnamirim_RN	0	NA	NA	NA	01/07/2014	231.4	24.936.129
Tangara_cayana	Tangara	Thraupidae	Passeriforme	Macho	Adulto	0	18	Aberto	Nao	chuvosa	7	2014	CLBI_Parnamirim_RN	0	NA	NA	NA	01/07/2014	231.4	24.936.129
Elaenia_cristata	Elaenia	Tyrannidae	Passeriforme	Indeterminado	Jovem	0	18.2	Aberto	Sim	chuvosa	7	2014	CLBI_Parnamirim_RN	0	NA	NA	NA	01/07/2014	231.4	24.936.129
Neopelma_pallescens	Neopelma	Pipridae	Passeriforme	Indeterminado	Adulto	0	18.2	Aberto	Nao	chuvosa	7	2014	CLBI_Parnamirim_RN	0	NA	NA	NA	01/07/2014	231.4	24.936.129
Tachyphonus_rufus	Tachyphonus	Thraupidae	Passeriforme	Femea	Adulto	0	34.4	Aberto	Nao	chuvosa	7	2014	CLBI_Parnamirim_RN	1	+++	NA	NA	01/07/2014	231.4	24.936.129
Thamnophilus_doliatus	Thamnophilus	Thamnophilidae	Passeriforme	Femea	Adulto	0	27.03	Aberto	Nao	chuvosa	7	2014	CLBI_Parnamirim_RN	0	NA	NA	NA	01/07/2014	231.4	24.936.129
Elaenia_chilensis	Elaenia	Tyrannidae	Passeriforme	Indeterminado	Adulto	0	15.5	Aberto	Sim	chuvosa	7	2014	CLBI_Parnamirim_RN	0	NA	NA	NA	01/07/2014	231.4	24.936.129
Herpsilochmus_pectoralis	Herpsilochmus	Thamnophilidae	Passeriforme	Macho	Adulto	0	10.86	Aberto	Nao	chuvosa	7	2014	CLBI_Parnamirim_RN	0	NA	NA	NA	01/07/2014	231.4	24.936.129
Herpsilochmus_pectoralis	Herpsilochmus	Thamnophilidae	Passeriforme	Femea	Adulto	0	10.86	Aberto	Nao	chuvosa	7	2014	CLBI_Parnamirim_RN	1	-	NA	NA	01/07/2014	231.4	24.936.129
Euphonia_chlorotica	Euphonia	Fringilidae	Passeriforme	Macho	Adulto	0	11	Fechado	Nao	chuvosa	7	2014	CLBI_Parnamirim_RN	0	NA	NA	NA	01/07/2014	231.4	24.936.129
Hemitriccus_margaritaceiventer	Hemitriccus	Rhynchocyclidae	Passeriforme	Indeterminado	Adulto	0	8.4	Fechado	Nao	chuvosa	7	2014	CLBI_Parnamirim_RN	0	NA	NA	NA	01/07/2014	231.4	24.936.129
Tangara_sayaca	Tangara	Thraupidae	Passeriforme	Indeterminado	Adulto	0	32.49	Aberto	Sim	chuvosa	7	2014	CLBI_Parnamirim_RN	0	NA	NA	NA	01/07/2014	231.4	24.936.129
Elaenia_cristata	Elaenia	Tyrannidae	Passeriforme	Indeterminado	Adulto	0	18.2	Aberto	Sim	chuvosa	8	2014	CLBI_Parnamirim_RN	0	NA	NA	NA	01/08/2014	89.7	2.513.871
Cantorchilus_longirostris	Cantorchilus	Troglodytidae	Passeriforme	Indeterminado	Adulto	0	21.3	Fechado	Nao	chuvosa	8	2014	CLBI_Parnamirim_RN	0	NA	NA	NA	01/08/2014	89.7	2.513.871
Hydropsalis_torquata	Hydropsalis	Caprimulgidae	Caprimulgiformes	Femea	Adulto	0	58.5	Aberto	Nao	chuvosa	8	2014	CLBI_Parnamirim_RN	0	NA	NA	NA	01/08/2014	89.7	2.513.871
Elaenia_chilensis	Elaenia	Tyrannidae	Passeriforme	Indeterminado	Adulto	0	15.5	Aberto	Sim	chuvosa	8	2014	CLBI_Parnamirim_RN	0	NA	NA	NA	01/08/2014	89.7	2.513.871
Tangara_cayana	Tangara	Thraupidae	Passeriforme	Macho	Adulto	0	18	Aberto	Nao	chuvosa	8	2014	CLBI_Parnamirim_RN	0	NA	NA	NA	01/08/2014	89.7	2.513.871
Taraba_major	Taraba	Thamnophilidae	Passeriforme	Macho	Adulto	0	59.2	Aberto	Nao	chuvosa	8	2014	CLBI_Parnamirim_RN	0	NA	NA	NA	01/08/2014	89.7	2.513.871
Coereba_flaveola	Coereba	Thraupidae	Passeriforme	Indeterminado	Adulto	0	10.01	Fechado	Nao	chuvosa	8	2014	CLBI_Parnamirim_RN	0	NA	NA	NA	01/08/2014	89.7	2.513.871
Tachyphonus_rufus	Tachyphonus	Thraupidae	Passeriforme	Macho	Adulto	0	34.4	Aberto	Nao	chuvosa	8	2014	CLBI_Parnamirim_RN	0	NA	NA	NA	01/08/2014	89.7	2.513.871
Elaenia_chilensis	Elaenia	Tyrannidae	Passeriforme	Indeterminado	Adulto	0	15.5	Aberto	Sim	chuvosa	8	2014	CLBI_Parnamirim_RN	0	NA	NA	NA	01/08/2014	89.7	2.513.871
Elaenia_cristata	Elaenia	Tyrannidae	Passeriforme	Indeterminado	Adulto	0	18.2	Aberto	Sim	chuvosa	8	2014	CLBI_Parnamirim_RN	0	NA	NA	NA	01/08/2014	89.7	2.513.871
Turdus_amaurochalinus	Turdus	Turdidae	Passeriforme	Indeterminado	adulto	0	57.9	Aberto	Sim	chuvosa	8	2014	CLBI_Parnamirim_RN	0	NA	NA	NA	01/08/2014	89.7	2.513.871
Turdus_amaurochalinus	Turdus	Turdidae	Passeriforme	Indeterminado	Adulto	0	57.9	Aberto	Sim	chuvosa	8	2014	CLBI_Parnamirim_RN	0	NA	NA	NA	01/08/2014	89.7	2.513.871
Formicivora_grisea	Formicivora	Thamnophilidae	Passeriforme	Femea	Adulto	0	10.36	Aberto	Nao	chuvosa	8	2014	CLBI_Parnamirim_RN	1	-	NA	NA	01/08/2014	89.7	2.513.871
Turdus_amaurochalinus	Turdus	Turdidae	Passeriforme	Indeterminado	adulto	0	57.9	Aberto	Sim	chuvosa	8	2014	CLBI_Parnamirim_RN	0	NA	NA	NA	01/08/2014	89.7	2.513.871
Coereba_flaveola	Coereba	Thraupidae	Passeriforme	Indeterminado	Adulto	0	10.01	Fechado	Nao	chuvosa	8	2014	CLBI_Parnamirim_RN	0	NA	NA	NA	01/08/2014	89.7	2.513.871
Taraba_major	Taraba	Thamnophilidae	Passeriforme	Femea	Adulto	0	59.2	Aberto	Nao	chuvosa	8	2014	CLBI_Parnamirim_RN	0	NA	NA	NA	01/08/2014	89.7	2.513.871
Elaenia_cristata	Elaenia	Tyrannidae	Passeriforme	Indeterminado	Adulto	0	18.2	Aberto	Sim	chuvosa	8	2014	CLBI_Parnamirim_RN	1	-	NA	NA	01/08/2014	89.7	2.513.871
Herpsilochmus_sellowi	Herpsilochmus	Thamnophilidae	Passeriforme	Macho	Adulto	0	7.5	Aberto	Nao	chuvosa	8	2014	CLBI_Parnamirim_RN	0	NA	NA	NA	01/08/2014	89.7	2.513.871
Herpsilochmus_sellowi	Herpsilochmus	Thamnophilidae	Passeriforme	Femea	Adulto	0	7.5	Aberto	Nao	chuvosa	8	2014	CLBI_Parnamirim_RN	0	NA	NA	NA	01/08/2014	89.7	2.513.871
Turdus_amaurochalinus	Turdus	Turdidae	Passeriforme	Indeterminado	Adulto	0	57.9	Aberto	Sim	chuvosa	8	2014	CLBI_Parnamirim_RN	0	NA	NA	NA	01/08/2014	89.7	2.513.871
Elaenia_cristata	Elaenia	Tyrannidae	Passeriforme	Indeterminado	Adulto	0	18.2	Aberto	Sim	chuvosa	8	2014	CLBI_Parnamirim_RN	0	NA	NA	NA	01/08/2014	89.7	2.513.871
Coryphospingus_pileatus	Coryphospingus	Thraupidae	Passeriforme	Macho	Adulto	0	15.3	Aberto	Nao	chuvosa	8	2014	CLBI_Parnamirim_RN	0	NA	NA	NA	01/08/2014	89.7	2.513.871
Herpsilochmus_sellowi	Herpsilochmus	Thamnophilidae	Passeriforme	Macho	Adulto	0	7.5	Aberto	Nao	chuvosa	8	2014	CLBI_Parnamirim_RN	0	NA	NA	NA	01/08/2014	89.7	2.513.871
Turdus_amaurochalinus	Turdus	Turdidae	Passeriforme	Indeterminado	Adulto	0	57.9	Aberto	Sim	chuvosa	8	2014	CLBI_Parnamirim_RN	0	NA	NA	NA	01/08/2014	89.7	2.513.871
Coryphospingus_pileatus	Coryphospingus	Thraupidae	Passeriforme	Femea	Adulto	0	15.3	Aberto	Nao	chuvosa	8	2014	CLBI_Parnamirim_RN	0	NA	NA	NA	01/08/2014	89.7	2.513.871
Hylophilus_amaurocephalus	Hylophilus	Vireonidae	Passeriforme	Indeterminado	Adulto	0	11.59	Aberto	Nao	chuvosa	8	2014	CLBI_Parnamirim_RN	0	NA	NA	NA	01/08/2014	89.7	2.513.871
Hydropsalis_torquata	Hydropsalis	Caprimulgidae	Caprimulgiformes	Macho	Adulto	0	58.5	Aberto	Nao	chuvosa	8	2014	CLBI_Parnamirim_RN	0	NA	NA	NA	01/08/2014	89.7	2.513.871
Elaenia_cristata	Elaenia	Tyrannidae	Passeriforme	Indeterminado	Adulto	0	18.2	Aberto	Sim	chuvosa	8	2014	CLBI_Parnamirim_RN	0	NA	NA	NA	01/08/2014	89.7	2.513.871
Tangara_cayana	Tangara	Thraupidae	Passeriforme	Femea	Adulto	0	18	Aberto	Nao	chuvosa	8	2014	CLBI_Parnamirim_RN	0	NA	NA	NA	01/08/2014	89.7	2.513.871
Hydropsalis_torquata	Hydropsalis	Caprimulgidae	Caprimulgiformes	Macho	Adulto	0	58.5	Aberto	Nao	chuvosa	8	2014	CLBI_Parnamirim_RN	0	NA	NA	NA	01/08/2014	89.7	2.513.871
Turdus_amaurochalinus	Turdus	Turdidae	Passeriforme	Indeterminado	Adulto	0	57.9	Aberto	Sim	chuvosa	8	2014	CLBI_Parnamirim_RN	0	NA	NA	NA	01/08/2014	89.7	2.513.871
Turdus_amaurochalinus	Turdus	Turdidae	Passeriforme	Indeterminado	adulto	0	57.9	Aberto	Sim	chuvosa	8	2014	CLBI_Parnamirim_RN	0	NA	NA	NA	01/08/2014	89.7	2.513.871
Tolmomyias_flaviventris	Tolmomyias	Rhynchocyclidae	Passeriforme	Indeterminado	Adulto	0	12.2	Fechado	Nao	seca	9	2014	CLBI_Parnamirim_RN	1	-	NA	NA	01/09/2014	149	25.738.621
Pitangus_sulphuratus	Pitangus	Tyrannidae	Passeriforme	Indeterminado	Adulto	0	62.85	Fechado	Nao	seca	9	2014	CLBI_Parnamirim_RN	0	NA	NA	NA	01/09/2014	149	25.738.621
Columbina_passerina	Columbina	Columbidae	Columbiformes	Indeterminado	Adulto	0	35.36	Aberto	Nao	seca	9	2014	CLBI_Parnamirim_RN	0	NA	NA	NA	01/09/2014	149	25.738.621
Turdus_amaurochalinus	Turdus	Turdidae	Passeriforme	Indeterminado	Adulto	0	57.9	Aberto	Sim	seca	9	2014	CLBI_Parnamirim_RN	1	-	NA	NA	01/09/2014	149	25.738.621
Turdus_amaurochalinus	Turdus	Turdidae	Passeriforme	Indeterminado	Adulto	0	57.9	Aberto	Sim	seca	9	2014	CLBI_Parnamirim_RN	0	NA	NA	NA	01/09/2014	149	25.738.621
Tachyphonus_rufus	Tachyphonus	Thraupidae	Passeriforme	Macho	Jovem	0	34.4	Aberto	Nao	seca	9	2014	CLBI_Parnamirim_RN	1	-	NA	NA	01/09/2014	149	25.738.621
Elaenia_cristata	Elaenia	Tyrannidae	Passeriforme	Indeterminado	Adulto	0	18.2	Aberto	Sim	seca	9	2014	CLBI_Parnamirim_RN	0	NA	NA	NA	01/09/2014	149	25.738.621
Coereba_flaveola	Coereba	Thraupidae	Passeriforme	Indeterminado	Adulto	0	10.01	Fechado	Nao	seca	9	2014	CLBI_Parnamirim_RN	0	NA	NA	NA	01/09/2014	149	25.738.621
Turdus_amaurochalinus	Turdus	Turdidae	Passeriforme	Indeterminado	Adulto	0	57.9	Aberto	Sim	seca	9	2014	CLBI_Parnamirim_RN	0	NA	NA	NA	01/09/2014	149	25.738.621
Cnemotriccus_fuscatus	Cnemotriccus	Tyrannidae	Passeriforme	Indeterminado	Adulto	0	13.6	Aberto	Nao	seca	9	2014	CLBI_Parnamirim_RN	0	NA	NA	NA	01/09/2014	149	25.738.621
Tangara_cayana	Tangara	Thraupidae	Passeriforme	Macho	Jovem	0	18	Aberto	Nao	seca	9	2014	CLBI_Parnamirim_RN	0	NA	NA	NA	01/09/2014	149	25.738.621
Hemitriccus_margaritaceiventer	Hemitriccus	Rhynchocyclidae	Passeriforme	Indeterminado	Adulto	0	8.4	Fechado	Nao	seca	9	2014	CLBI_Parnamirim_RN	0	NA	NA	NA	01/09/2014	149	25.738.621
Tachyphonus_rufus	Tachyphonus	Thraupidae	Passeriforme	Macho	Adulto	0	34.4	Aberto	Nao	seca	9	2014	CLBI_Parnamirim_RN	1	+++	TARUF02	Parahaemoproteus	01/09/2014	149	25.738.621
Trogon_curucui	Trogon	Trogonidae	Trogoniformes	Indeterminado	Adulto	0	54	Fechado	Nao	seca	9	2014	CLBI_Parnamirim_RN	1	-	NA	NA	01/09/2014	149	25.738.621
Herpsilochmus_pectoralis	Herpsilochmus	Thamnophilidae	Passeriforme	Femea	Adulto	0	10.86	Aberto	Nao	seca	9	2014	CLBI_Parnamirim_RN	0	NA	NA	NA	01/09/2014	149	25.738.621
Tangara_cayana	Tangara	Thraupidae	Passeriforme	Femea	Adulto	0	18	Aberto	Nao	seca	9	2014	CLBI_Parnamirim_RN	0	NA	NA	NA	01/09/2014	149	25.738.621
Tangara_cayana	Tangara	Thraupidae	Passeriforme	Macho	Adulto	0	18	Aberto	Nao	seca	9	2014	CLBI_Parnamirim_RN	0	NA	NA	NA	01/09/2014	149	25.738.621
Hemitriccus_margaritaceiventer	Hemitriccus	Rhynchocyclidae	Passeriforme	Indeterminado	Adulto	1	8.4	Fechado	Nao	seca	9	2014	CLBI_Parnamirim_RN	0	NA	NA	NA	01/09/2014	149	25.738.621
Turdus_amaurochalinus	Turdus	Turdidae	Passeriforme	Indeterminado	Adulto	0	57.9	Aberto	Sim	seca	9	2014	CLBI_Parnamirim_RN	0	NA	NA	NA	01/09/2014	149	25.738.621
Elaenia_cristata	Elaenia	Tyrannidae	Passeriforme	Indeterminado	Adulto	0	18.2	Aberto	Sim	seca	9	2014	CLBI_Parnamirim_RN	0	NA	NA	NA	01/09/2014	149	25.738.621
Elaenia_spectabilis	Elaenia	Tyrannidae	Passeriforme	Indeterminado	Adulto	0	27.3	Aberto	Sim	seca	9	2014	CLBI_Parnamirim_RN	0	NA	NA	NA	01/09/2014	149	25.738.621
Hydropsalis_torquata	Hydropsalis	Caprimulgidae	Caprimulgiformes	Femea	Adulto	0	58.5	Aberto	Nao	seca	9	2014	CLBI_Parnamirim_RN	0	NA	NA	NA	01/09/2014	149	25.738.621
Tangara_cayana	Tangara	Thraupidae	Passeriforme	Femea	Adulto	0	18	Aberto	Nao	seca	9	2014	CLBI_Parnamirim_RN	0	NA	NA	NA	01/09/2014	149	25.738.621
Schistochlamys_ruficapillus	Schistochlamys	Thraupidae	Passeriforme	Indeterminado	Adulto	0	31.2	Aberto	Sim	seca	9	2014	CLBI_Parnamirim_RN	0	NA	NA	NA	01/09/2014	149	25.738.621
Tachyphonus_rufus	Tachyphonus	Thraupidae	Passeriforme	Macho	Adulto	0	34.4	Aberto	Nao	seca	9	2014	CLBI_Parnamirim_RN	0	NA	NA	NA	01/09/2014	149	25.738.621
Hylophilus_amaurocephalus	Hylophilus	Vireonidae	Passeriforme	Indeterminado	Adulto	0	11.59	Aberto	Nao	seca	9	2014	CLBI_Parnamirim_RN	0	NA	NA	NA	01/09/2014	149	25.738.621
Turdus_amaurochalinus	Turdus	Turdidae	Passeriforme	Indeterminado	Adulto	0	57.9	Aberto	Sim	seca	9	2014	CLBI_Parnamirim_RN	0	NA	NA	NA	01/09/2014	149	25.738.621
Hylophilus_amaurocephalus	Hylophilus	Vireonidae	Passeriforme	Indeterminado	Adulto	0	11.59	Aberto	Nao	seca	9	2014	CLBI_Parnamirim_RN	0	NA	NA	NA	01/09/2014	149	25.738.621
Elaenia_cristata	Elaenia	Tyrannidae	Passeriforme	Indeterminado	Adulto	0	18.2	Aberto	Sim	seca	9	2014	CLBI_Parnamirim_RN	0	NA	NA	NA	01/09/2014	149	25.738.621
Herpsilochmus_sellowi	Herpsilochmus	Thamnophilidae	Passeriforme	Macho	Adulto	0	7.5	Aberto	Nao	seca	9	2014	CLBI_Parnamirim_RN	0	NA	NA	NA	01/09/2014	149	25.738.621
Turdus_leucomelas	Turdus	Turdidae	Passeriforme	Indeterminado	Adulto	0	69.1	Aberto	Nao	seca	9	2014	CLBI_Parnamirim_RN	0	NA	NA	NA	01/09/2014	149	25.738.621
Elaenia_cristata	Elaenia	Tyrannidae	Passeriforme	Indeterminado	Adulto	0	18.2	Aberto	Sim	seca	9	2014	CLBI_Parnamirim_RN	0	NA	NA	NA	01/09/2014	149	25.738.621
Basileuterus_culicivorus	Basileuterus	Parulidae	Passeriforme	Indeterminado	Adulto	0	10.5	Aberto	Nao	seca	9	2014	CLBI_Parnamirim_RN	0	NA	NA	NA	01/09/2014	149	25.738.621
Synallaxis_frontalis	Synallaxis	Furnariidae	Passeriforme	Indeterminado	Adulto	0	14	Fechado	Nao	seca	9	2014	CLBI_Parnamirim_RN	0	NA	NA	NA	01/09/2014	149	25.738.621
Elaenia_cristata	Elaenia	Tyrannidae	Passeriforme	Indeterminado	Adulto	0	18.2	Aberto	Sim	seca	9	2014	CLBI_Parnamirim_RN	0	NA	NA	NA	01/09/2014	149	25.738.621
Procacicus_solitarius	Procacicus	Icteridae	Passeriforme	Indeterminado	Adulto	0	79.76	Fechado	Nao	seca	9	2014	CLBI_Parnamirim_RN	0	NA	NA	NA	01/09/2014	149	25.738.621
Coereba_flaveola	Coereba	Thraupidae	Passeriforme	Indeterminado	Adulto	0	10.01	Fechado	Nao	seca	9	2014	CLBI_Parnamirim_RN	1	-	NA	NA	01/09/2014	149	25.738.621
Elaenia_chiriquensis	Elaenia	Tyrannidae	Passeriforme	Indeterminado	Adulto	0	15.4	Aberto	Sim	seca	10	2014	CLBI_Parnamirim_RN	0	NA	NA	NA	01/10/2014	30.7	26.474.194
Hylophilus_amaurocephalus	Hylophilus	Vireonidae	Passeriforme	Indeterminado	Adulto	0	11.59	Aberto	Nao	seca	10	2014	CLBI_Parnamirim_RN	0	NA	NA	NA	01/10/2014	30.7	26.474.194
Coereba_flaveola	Coereba	Thraupidae	Passeriforme	Indeterminado	Adulto	1	10.01	Fechado	Nao	seca	10	2014	CLBI_Parnamirim_RN	1	+++	DENPET03	Plasmodium	01/10/2014	30.7	26.474.194
Cnemotriccus_fuscatus	Cnemotriccus	Tyrannidae	Passeriforme	Indeterminado	Adulto	0	13.6	Aberto	Nao	seca	10	2014	CLBI_Parnamirim_RN	0	NA	NA	NA	01/10/2014	30.7	26.474.194
Coereba_flaveola	Coereba	Thraupidae	Passeriforme	Indeterminado	Adulto	0	10.01	Fechado	Nao	seca	10	2014	CLBI_Parnamirim_RN	0	NA	NA	NA	01/10/2014	30.7	26.474.194
Thamnophilus_doliatus	Thamnophilus	Thamnophilidae	Passeriforme	Macho	Adulto	0	27.03	Aberto	Nao	seca	10	2014	CLBI_Parnamirim_RN	0	NA	NA	NA	01/10/2014	30.7	26.474.194
Elaenia_spectabilis	Elaenia	Tyrannidae	Passeriforme	Indeterminado	Adulto	0	27.3	Aberto	Sim	seca	10	2014	CLBI_Parnamirim_RN	0	NA	NA	NA	01/10/2014	30.7	26.474.194
Hylophilus_amaurocephalus	Hylophilus	Vireonidae	Passeriforme	Indeterminado	Adulto	0	11.59	Aberto	Nao	seca	10	2014	CLBI_Parnamirim_RN	0	NA	NA	NA	01/10/2014	30.7	26.474.194
Herpsilochmus_pectoralis	Herpsilochmus	Thamnophilidae	Passeriforme	Femea	Adulto	0	10.86	Aberto	Nao	seca	10	2014	CLBI_Parnamirim_RN	0	NA	NA	NA	01/10/2014	30.7	26.474.194
Tangara_cayana	Tangara	Thraupidae	Passeriforme	Macho	Adulto	0	18	Aberto	Nao	seca	10	2014	CLBI_Parnamirim_RN	0	NA	NA	NA	01/10/2014	30.7	26.474.194
Hemitriccus_margaritaceiventer	Hemitriccus	Rhynchocyclidae	Passeriforme	Indeterminado	Adulto	0	8.4	Fechado	Nao	seca	10	2014	CLBI_Parnamirim_RN	0	NA	NA	NA	01/10/2014	30.7	26.474.194
Tachyphonus_rufus	Tachyphonus	Thraupidae	Passeriforme	Macho	Adulto	0	34.4	Aberto	Nao	seca	10	2014	CLBI_Parnamirim_RN	1	-	NA	NA	01/10/2014	30.7	26.474.194
Taraba_major	Taraba	Thamnophilidae	Passeriforme	Femea	Adulto	0	59.2	Aberto	Nao	seca	10	2014	CLBI_Parnamirim_RN	0	NA	NA	NA	01/10/2014	30.7	26.474.194
Tachyphonus_rufus	Tachyphonus	Thraupidae	Passeriforme	Femea	Adulto	0	34.4	Aberto	Nao	seca	10	2014	CLBI_Parnamirim_RN	1	-	NA	NA	01/10/2014	30.7	26.474.194
Turdus_leucomelas	Turdus	Turdidae	Passeriforme	Indeterminado	Adulto	0	69.1	Aberto	Nao	seca	10	2014	CLBI_Parnamirim_RN	0	NA	NA	NA	01/10/2014	30.7	26.474.194
Tachyphonus_rufus	Tachyphonus	Thraupidae	Passeriforme	Femea	Adulto	0	34.4	Aberto	Nao	seca	10	2014	CLBI_Parnamirim_RN	0	NA	NA	NA	01/10/2014	30.7	26.474.194
Tangara_cayana	Tangara	Thraupidae	Passeriforme	Femea	Adulto	0	18	Aberto	Nao	seca	10	2014	CLBI_Parnamirim_RN	0	NA	NA	NA	01/10/2014	30.7	26.474.194
Tachyphonus_rufus	Tachyphonus	Thraupidae	Passeriforme	Macho	Adulto	0	34.4	Aberto	Nao	seca	10	2014	CLBI_Parnamirim_RN	0	NA	NA	NA	01/10/2014	30.7	26.474.194
Tolmomyias_flaviventris	Tolmomyias	Rhynchocyclidae	Passeriforme	Indeterminado	Adulto	0	12.2	Fechado	Nao	seca	10	2014	CLBI_Parnamirim_RN	0	NA	NA	NA	01/10/2014	30.7	26.474.194
Schistochlamys_ruficapillus	Schistochlamys	Thraupidae	Passeriforme	Indeterminado	Adulto	0	31.2	Aberto	Sim	seca	10	2014	CLBI_Parnamirim_RN	0	NA	NA	NA	01/10/2014	30.7	26.474.194
Turdus_leucomelas	Turdus	Turdidae	Passeriforme	Indeterminado	Adulto	0	69.1	Aberto	Nao	seca	10	2014	CLBI_Parnamirim_RN	0	NA	NA	NA	01/10/2014	30.7	26.474.194
Elaenia_flavogaster	Elaenia	Tyrannidae	Passeriforme	Indeterminado	Adulto	0	24.8	Aberto	Nao	seca	10	2014	CLBI_Parnamirim_RN	0	NA	NA	NA	01/10/2014	30.7	26.474.194
Thamnophilus_doliatus	Thamnophilus	Thamnophilidae	Passeriforme	Femea	Adulto	0	27.03	Aberto	Nao	seca	10	2014	CLBI_Parnamirim_RN	1	-	NA	NA	01/10/2014	30.7	26.474.194
Schistochlamys_ruficapillus	Schistochlamys	Thraupidae	Passeriforme	Indeterminado	Adulto	0	31.2	Aberto	Sim	seca	10	2014	CLBI_Parnamirim_RN	1	+++	NA	NA	01/10/2014	30.7	26.474.194
Coereba_flaveola	Coereba	Thraupidae	Passeriforme	Indeterminado	Adulto	0	10.01	Fechado	Nao	seca	10	2014	CLBI_Parnamirim_RN	0	NA	NA	NA	01/10/2014	30.7	26.474.194
Hylophilus_amaurocephalus	Hylophilus	Vireonidae	Passeriforme	Indeterminado	Adulto	0	11.59	Aberto	Nao	seca	10	2014	CLBI_Parnamirim_RN	0	NA	NA	NA	01/10/2014	30.7	26.474.194
Tangara_cayana	Tangara	Thraupidae	Passeriforme	Macho	Adulto	0	18	Aberto	Nao	seca	10	2014	CLBI_Parnamirim_RN	0	NA	NA	NA	01/10/2014	30.7	26.474.194
Elaenia_flavogaster	Elaenia	Tyrannidae	Passeriforme	Indeterminado	Adulto	0	24.8	Aberto	Nao	seca	10	2014	CLBI_Parnamirim_RN	1	-	NA	NA	01/10/2014	30.7	26.474.194
Pachyramphus_polychopterus	Pachyramphus	Tityridae	Passeriforme	Macho	Adulto	0	20.8	Fechado	Nao	seca	10	2014	CLBI_Parnamirim_RN	0	NA	NA	NA	01/10/2014	30.7	26.474.194
Coereba_flaveola	Coereba	Thraupidae	Passeriforme	Indeterminado	Adulto	0	10.01	Fechado	Nao	seca	10	2014	CLBI_Parnamirim_RN	0	NA	NA	NA	01/10/2014	30.7	26.474.194
Herpsilochmus_pectoralis	Herpsilochmus	Thamnophilidae	Passeriforme	Macho	Adulto	0	10.86	Aberto	Nao	seca	10	2014	CLBI_Parnamirim_RN	1	-	NA	NA	01/10/2014	30.7	26.474.194
Tangara_cayana	Tangara	Thraupidae	Passeriforme	Indeterminado	Jovem	0	18	Aberto	Nao	seca	10	2014	CLBI_Parnamirim_RN	0	NA	NA	NA	01/10/2014	30.7	26.474.194
Tachyphonus_rufus	Tachyphonus	Thraupidae	Passeriforme	Macho	Adulto	0	34.4	Aberto	Nao	seca	11	2014	CLBI_Parnamirim_RN	0	NA	NA	NA	01/11/2014	24.8	26.916
Tangara_palmarum	Tangara	Thraupidae	Passeriforme	Macho	Adulto	0	39	Aberto	Nao	seca	11	2014	CLBI_Parnamirim_RN	0	NA	NA	NA	01/11/2014	24.8	26.916
Tachyphonus_rufus	Tachyphonus	Thraupidae	Passeriforme	Macho	Adulto	0	34.4	Aberto	Nao	seca	11	2014	CLBI_Parnamirim_RN	1	+++	TARUF02	Parahaemoproteus	01/11/2014	24.8	26.916
Tangara_cayana	Tangara	Thraupidae	Passeriforme	Indeterminado	Jovem	0	18	Aberto	Nao	seca	11	2014	CLBI_Parnamirim_RN	0	NA	NA	NA	01/11/2014	24.8	26.916
Herpsilochmus_sellowi	Herpsilochmus	Thamnophilidae	Passeriforme	Femea	Adulto	0	7.5	Aberto	Nao	seca	11	2014	CLBI_Parnamirim_RN	0	NA	NA	NA	01/11/2014	24.8	26.916
Cantorchilus_longirostris	Cantorchilus	Troglodytidae	Passeriforme	Indeterminado	Adulto	0	21.3	Fechado	Nao	seca	11	2014	CLBI_Parnamirim_RN	1	++	NA	NA	01/11/2014	24.8	26.916
Neopelma_pallescens	Neopelma	Pipridae	Passeriforme	Indeterminado	Adulto	0	18.2	Aberto	Nao	seca	11	2014	CLBI_Parnamirim_RN	0	NA	NA	NA	01/11/2014	24.8	26.916
Cyclarhis_gujanensis	Cyclarhis	Vireonidae	Passeriforme	Indeterminado	Adulto	0	28.8	Aberto	Nao	seca	11	2014	CLBI_Parnamirim_RN	0	NA	NA	NA	01/11/2014	24.8	26.916
Polioptila_plumbea	Polioptila	Polioptilidae	Passeriforme	Femea	Adulto	0	6	Aberto	Nao	seca	11	2014	CLBI_Parnamirim_RN	1	-	NA	NA	01/11/2014	24.8	26.916
Coereba_flaveola	Coereba	Thraupidae	Passeriforme	Indeterminado	Adulto	0	10.01	Fechado	Nao	seca	11	2014	CLBI_Parnamirim_RN	0	NA	NA	NA	01/11/2014	24.8	26.916
Dacnis_cayana	Dacnis	Thraupidae	Passeriforme	Indeterminado	Adulto	0	13	Aberto	Nao	seca	11	2014	CLBI_Parnamirim_RN	0	NA	NA	NA	01/11/2014	24.8	26.916
Coereba_flaveola	Coereba	Thraupidae	Passeriforme	Indeterminado	Adulto	0	10.01	Fechado	Nao	seca	11	2014	CLBI_Parnamirim_RN	0	NA	NA	NA	01/11/2014	24.8	26.916
Tachyphonus_rufus	Tachyphonus	Thraupidae	Passeriforme	Femea	Adulto	0	34.4	Aberto	Nao	seca	11	2014	CLBI_Parnamirim_RN	0	NA	NA	NA	01/11/2014	24.8	26.916
Dacnis_cayana	Dacnis	Thraupidae	Passeriforme	Femea	Adulto	0	13	Aberto	Nao	seca	11	2014	CLBI_Parnamirim_RN	0	NA	NA	NA	01/11/2014	24.8	26.916
Herpsilochmus_sellowi	Herpsilochmus	Thamnophilidae	Passeriforme	Macho	Adulto	0	7.5	Aberto	Nao	seca	11	2014	CLBI_Parnamirim_RN	0	NA	NA	NA	01/11/2014	24.8	26.916
Turdus_amaurochalinus	Turdus	Turdidae	Passeriforme	Indeterminado	Adulto	0	57.9	Aberto	Sim	seca	11	2014	CLBI_Parnamirim_RN	0	NA	NA	NA	01/11/2014	24.8	26.916
Leptotila_verreauxi	Leptotila	Columbidae	Columbiformes	Indeterminado	Adulto	0	146.88	Aberto	Nao	seca	11	2014	CLBI_Parnamirim_RN	0	NA	NA	NA	01/11/2014	24.8	26.916
Tangara_cayana	Tangara	Thraupidae	Passeriforme	Macho	Adulto	0	18	Aberto	Nao	seca	11	2014	CLBI_Parnamirim_RN	0	NA	NA	NA	01/11/2014	24.8	26.916
Tangara_cayana	Tangara	Thraupidae	Passeriforme	Femea	Adulto	0	18	Aberto	Nao	seca	11	2014	CLBI_Parnamirim_RN	0	NA	NA	NA	01/11/2014	24.8	26.916
Elaenia_cristata	Elaenia	Tyrannidae	Passeriforme	Indeterminado	Adulto	0	18.2	Aberto	Sim	seca	11	2014	CLBI_Parnamirim_RN	0	NA	NA	NA	01/11/2014	24.8	26.916
Elaenia_cristata	Elaenia	Tyrannidae	Passeriforme	Indeterminado	Adulto	0	18.2	Aberto	Sim	seca	11	2014	CLBI_Parnamirim_RN	0	NA	NA	NA	01/11/2014	24.8	26.916
Elaenia_cristata	Elaenia	Tyrannidae	Passeriforme	Indeterminado	Adulto	0	18.2	Aberto	Sim	seca	11	2014	CLBI_Parnamirim_RN	0	NA	NA	NA	01/11/2014	24.8	26.916
Herpsilochmus_pectoralis	Herpsilochmus	Thamnophilidae	Passeriforme	Macho	Adulto	0	10.86	Aberto	Nao	seca	11	2014	CLBI_Parnamirim_RN	0	NA	NA	NA	01/11/2014	24.8	26.916
Dacnis_cayana	Dacnis	Thraupidae	Passeriforme	Macho	Jovem	0	13	Aberto	Nao	seca	11	2014	CLBI_Parnamirim_RN	0	NA	NA	NA	01/11/2014	24.8	26.916
Dacnis_cayana	Dacnis	Thraupidae	Passeriforme	Femea	Jovem	0	13	Aberto	Nao	seca	11	2014	CLBI_Parnamirim_RN	0	NA	NA	NA	01/11/2014	24.8	26.916
Elaenia_cristata	Elaenia	Tyrannidae	Passeriforme	Indeterminado	Adulto	0	18.2	Aberto	Sim	seca	11	2014	CLBI_Parnamirim_RN	0	NA	NA	NA	01/11/2014	24.8	26.916
Tachyphonus_rufus	Tachyphonus	Thraupidae	Passeriforme	Femea	Adulto	0	34.4	Aberto	Nao	seca	11	2014	CLBI_Parnamirim_RN	0	NA	NA	NA	01/11/2014	24.8	26.916
Leptotila_verreauxi	Leptotila	Columbidae	Columbiformes	Indeterminado	Adulto	0	146.88	Aberto	Nao	seca	11	2014	CLBI_Parnamirim_RN	0	NA	NA	NA	01/11/2014	24.8	26.916
